# Supplementary material for: catena-Poly[[bis­(nitrato-κ2 O,O′)zinc(II)]-μ-4,4′-bis­(pyrazol-1-ylmeth­yl)biphenyl-κ2 N 2:N 2′]
Source: Acta Crystallogr Sect E Struct Rep Online. 2010 May 22;66(Pt 6):m700. doi: 10.1107/S1600536810018738 (PMC2979629; doi:10.1107/S1600536810018738)
Supplement: Supplementary file 1 [file e-66-0m700-sup1.cif]

##############################################################################
###                                                                        ###
###        Electronic paper (Acta Crystallographica Section E)             ###
###                                                                        ###
##############################################################################
#                                                                            #
# This CIF contains the data in a paper accepted for publication in Acta     #
# Crystallographica Section E. It conforms to the requirements of Notes      #
# for Authors for Section E, and has been peer reviewed under the auspices   #
# of the IUCr Commission on Journals.                                        #
#                                                                            #
# Full details of the Crystallographic Information File format               #
# are given in the paper "The Crystallographic Information File (CIF):       #
# a New Standard Archive File for Crystallography" by S. R. Hall, F. H.      #
# Allen and I. D. Brown [Acta Cryst. (1991), A47, 655-685].                  #
#                                                                            #
# The current version of the core CIF dictionary is obtainable from          #
# ftp://ftp.iucr.org/pub/cif_core.dic. The current version number is 2.4.    #
#                                                                            #
# Software is freely available for graphical display of the structure(s) in  #
# this CIF.  For information consult the CIF home page http://www.iucr.org/  #
# cif/home.html                                                              #
#                                                                            #
# This file may be used for bona fide research purposes within the           #
# scientific community so long as proper attribution is given to the journal # 
# article from which it was obtained.                                        #
#                                                                            #
##############################################################################
                                             
data_I
_audit_creation_method     SHELXL-97
_chemical_name_systematic
;
<i>catena</i>-Poly[[bis(nitrato-\k^2^<i>O</i>,<i>O</i>')zinc(II)]-\m-
4,4'-bis(pyrazol-1-ylmethyl)biphenyl-\k^2^<i>N</i>^2^:<i>N</i>^2'^]
;
_chemical_name_common     ?
_chemical_formula_moiety     'C20 H18 N6 O6 Zn'
_chemical_formula_sum     'C20 H18 N6 O6 Zn'
_chemical_formula_iupac     '[Zn (N O3)2 (C20 H18 N4)]'
_chemical_formula_weight     503.77
_chemical_melting_point     ?
_symmetry_cell_setting     monoclinic
_symmetry_space_group_name_H-M     'C 2/c'
_symmetry_space_group_name_Hall     '-C 2yc'
loop_
    _symmetry_equiv_pos_as_xyz
    'x, y, z'
    '-x, y, -z+1/2'
    'x+1/2, y+1/2, z'
    '-x+1/2, y+1/2, -z+1/2'
    '-x, -y, -z'
    'x, -y, z-1/2'
    '-x+1/2, -y+1/2, -z'
    'x+1/2, -y+1/2, z-1/2'
_cell_length_a     14.088(3)
_cell_length_b     13.780(3)
_cell_length_c     10.744(2)
_cell_angle_alpha     90.00
_cell_angle_beta     95.76(3)
_cell_angle_gamma     90.00
_cell_volume     2075.2(7)
_cell_formula_units_Z     4
_cell_measurement_reflns_used     8577
_cell_measurement_theta_min     3.52
_cell_measurement_theta_max     27.49
_cell_measurement_temperature     291(2)
_exptl_crystal_description     block
_exptl_crystal_colour     colorless
_exptl_crystal_size_max     0.47
_exptl_crystal_size_mid     0.31
_exptl_crystal_size_min     0.27
_exptl_crystal_density_diffrn     1.612
_exptl_crystal_density_meas     ?
_exptl_crystal_density_method     'not measured'
_exptl_crystal_F_000     1032
_exptl_absorpt_coefficient_mu     1.236
_exptl_absorpt_correction_type     Multi-scan
_exptl_absorpt_process_details     '(ABSCOR; Higashi, 1995)'
_exptl_absorpt_correction_T_min     0.5954
_exptl_absorpt_correction_T_max     0.7282
_exptl_special_details
;
;
_diffrn_ambient_temperature     291(2)
_diffrn_radiation_type     MoK\a
_diffrn_radiation_wavelength     0.71073
_diffrn_radiation_source     'fine-focus sealed tube'
_diffrn_radiation_monochromator     graphite
_diffrn_measurement_device_type     'Rigaku R-AXIS RAPID'
_diffrn_measurement_method     '\w scan'
_diffrn_detector_area_resol_mean     ?
_diffrn_reflns_number     9881
_diffrn_reflns_av_R_equivalents     0.0271
_diffrn_reflns_av_sigmaI/netI     0.0221
_diffrn_reflns_theta_min     3.52
_diffrn_reflns_theta_max     27.45
_diffrn_reflns_theta_full     27.45
_diffrn_measured_fraction_theta_max     0.997
_diffrn_measured_fraction_theta_full     0.997
_diffrn_reflns_limit_h_min     -18
_diffrn_reflns_limit_h_max     18
_diffrn_reflns_limit_k_min     -17
_diffrn_reflns_limit_k_max     17
_diffrn_reflns_limit_l_min     -13
_diffrn_reflns_limit_l_max     12
_diffrn_standards_number     0
_diffrn_standards_interval_count     0
_diffrn_standards_interval_time     0
_diffrn_standards_decay_%     0
_refine_special_details
;
Refinement of <i>F</i>^2^ against ALL reflections. The weighted <i>R</i>-factor
wR and goodness of fit <i>S</i> are based on <i>F</i>^2^, conventional
<i>R</i>-factors <i>R</i> are based on <i>F</i>, with <i>F</i> set to zero for
negative <i>F</i>^2^. The threshold expression of <i>F</i>^2^ >
\s(<i>F</i>^2^) is used only for calculating <i>R</i>-factors(gt) etc. and is
not relevant to the choice of reflections for refinement. <i>R</i>-factors
based on <i>F</i>^2^ are statistically about twice as large as those based on
<i>F</i>, and <i>R</i>- factors based on ALL data will be even larger.
;
_reflns_number_total     2361
_reflns_number_gt     2107
_reflns_threshold_expression     >2sigma(I)
_refine_ls_structure_factor_coef     Fsqd
_refine_ls_matrix_type     full
_refine_ls_R_factor_all     0.0337
_refine_ls_R_factor_gt     0.0290
_refine_ls_wR_factor_gt     0.0706
_refine_ls_wR_factor_ref     0.0724
_refine_ls_goodness_of_fit_ref     1.065
_refine_ls_restrained_S_all     1.065
_refine_ls_number_reflns     2361
_refine_ls_number_parameters     150
_refine_ls_number_restraints     0
_refine_ls_hydrogen_treatment     constr
_refine_ls_weighting_scheme     calc
_refine_ls_weighting_details
              'w=1/[\s^2^(Fo^2^)+(0.0366P)^2^+1.1611P] where P=(Fo^2^+2Fc^2^)/3'
_atom_sites_solution_hydrogens     geom
_atom_sites_solution_primary     direct
_atom_sites_solution_secondary     difmap
_refine_ls_shift/su_max     0.001
_refine_ls_shift/su_mean     0.000
_refine_diff_density_max     0.285
_refine_diff_density_min     -0.299
_refine_ls_extinction_method     none
_refine_ls_extinction_coef     ?
loop_
    _atom_type_symbol
    _atom_type_description
    _atom_type_scat_dispersion_real
    _atom_type_scat_dispersion_imag
    _atom_type_scat_source
    'C' 'C' 0.0033 0.0016
                         'International Tables Vol C Tables 4.2.6.8 and 6.1.1.4'
    'H' 'H' 0.0000 0.0000
                         'International Tables Vol C Tables 4.2.6.8 and 6.1.1.4'
    'N' 'N' 0.0061 0.0033
                         'International Tables Vol C Tables 4.2.6.8 and 6.1.1.4'
    'O' 'O' 0.0106 0.0060
                         'International Tables Vol C Tables 4.2.6.8 and 6.1.1.4'
    'Zn' 'Zn' 0.2839 1.4301
                         'International Tables Vol C Tables 4.2.6.8 and 6.1.1.4'
_computing_data_collection     'RAPID-AUTO (Rigaku, 1998)'
_computing_cell_refinement     'RAPID-AUTO (Rigaku, 1998)'
_computing_data_reduction     'CrystalStructure (Rigaku/MSC, 2002)'
_computing_structure_solution     'SHELXS97 (Sheldrick, 2008)'
_computing_structure_refinement     'SHELXL97 (Sheldrick, 2008)'
_computing_molecular_graphics     'SHELXTL (Sheldrick, 2008)'
_computing_publication_material     'SHELXL97 (Sheldrick, 2008)'
loop_
    _atom_site_type_symbol
    _atom_site_label
    _atom_site_fract_x
    _atom_site_fract_y
    _atom_site_fract_z
    _atom_site_U_iso_or_equiv
    _atom_site_adp_type
    _atom_site_calc_flag
    _atom_site_refinement_flags
    _atom_site_occupancy
    _atom_site_disorder_assembly
    _atom_site_disorder_group
    C C1 0.88226(13) 0.85458(13) 0.30265(17) 0.0400(4) Uani d . 1 . .
    H H1 0.9299 0.8328 0.3623 0.048 Uiso calc R 1 . .
    C C2 0.79425(13) 0.81078(13) 0.27656(17) 0.0422(4) Uani d . 1 . .
    H H2 0.7719 0.7555 0.3138 0.051 Uiso calc R 1 . .
    C C3 0.74719(12) 0.86596(12) 0.18459(17) 0.0378(4) Uani d . 1 . .
    H H3 0.6857 0.8550 0.1472 0.045 Uiso calc R 1 . .
    C C4 0.79018(13) 1.01784(13) 0.06773(19) 0.0448(5) Uani d . 1 . .
    H H4A 0.8446 1.0209 0.0192 0.054 Uiso calc R 1 . .
    H H4B 0.7877 1.0785 0.1132 0.054 Uiso calc R 1 . .
    C C5 0.70008(12) 1.00840(13) -0.02129(16) 0.0344(4) Uani d . 1 . .
    C C6 0.68292(12) 0.92829(13) -0.09799(17) 0.0394(4) Uani d . 1 . .
    H H6 0.7250 0.8761 -0.0910 0.047 Uiso calc R 1 . .
    C C7 0.60321(12) 0.92531(13) -0.18549(16) 0.0371(4) Uani d . 1 . .
    H H7 0.5913 0.8701 -0.2345 0.045 Uiso calc R 1 . .
    C C8 0.54112(11) 1.00366(12) -0.20065(15) 0.0304(3) Uani d . 1 . .
    C C9 0.55789(12) 1.08310(12) -0.12237(16) 0.0379(4) Uani d . 1 . .
    H H9 0.5164 1.1357 -0.1299 0.045 Uiso calc R 1 . .
    C C10 0.63608(12) 1.08471(13) -0.03278(16) 0.0392(4) Uani d . 1 . .
    H H10 0.6456 1.1379 0.0203 0.047 Uiso calc R 1 . .
    N N1 0.88943(9) 0.93271(10) 0.23026(13) 0.0336(3) Uani d . 1 . .
    N N2 0.80483(9) 0.93853(10) 0.15759(12) 0.0307(3) Uani d . 1 . .
    N N3 1.06552(11) 1.16224(10) 0.10426(14) 0.0389(3) Uani d . 1 . .
    O O1 1.00867(10) 1.09113(9) 0.08271(13) 0.0476(3) Uani d . 1 . .
    O O2 1.10427(11) 1.17141(11) 0.21293(14) 0.0588(4) Uani d . 1 . .
    O O3 1.08004(13) 1.21789(11) 0.02032(15) 0.0678(5) Uani d . 1 . .
    Zn Zn1 1.0000 1.027091(19) 0.2500 0.03491(11) Uani d S 1 . .
loop_
    _atom_site_aniso_label
    _atom_site_aniso_U_11
    _atom_site_aniso_U_22
    _atom_site_aniso_U_33
    _atom_site_aniso_U_12
    _atom_site_aniso_U_13
    _atom_site_aniso_U_23
    C1 0.0374(9) 0.0386(9) 0.0404(9) 0.0011(7) -0.0139(7) 0.0046(8)
    C2 0.0406(10) 0.0393(9) 0.0449(10) -0.0062(7) -0.0043(8) 0.0060(8)
    C3 0.0263(8) 0.0419(9) 0.0430(9) -0.0074(7) -0.0070(7) -0.0014(8)
    C4 0.0330(9) 0.0453(10) 0.0506(11) -0.0088(7) -0.0235(8) 0.0106(8)
    C5 0.0252(8) 0.0407(8) 0.0342(9) -0.0030(6) -0.0121(6) 0.0055(7)
    C6 0.0300(8) 0.0422(9) 0.0424(9) 0.0094(7) -0.0135(7) -0.0017(8)
    C7 0.0343(9) 0.0380(9) 0.0359(8) 0.0042(7) -0.0123(7) -0.0071(7)
    C8 0.0227(8) 0.0379(8) 0.0285(8) -0.0009(6) -0.0080(6) 0.0003(6)
    C9 0.0301(8) 0.0374(9) 0.0428(9) 0.0065(7) -0.0122(7) -0.0038(7)
    C10 0.0372(9) 0.0378(9) 0.0386(9) -0.0014(7) -0.0151(7) -0.0064(7)
    N1 0.0238(6) 0.0356(7) 0.0377(7) -0.0008(5) -0.0151(5) 0.0003(6)
    N2 0.0214(6) 0.0342(6) 0.0337(7) -0.0018(5) -0.0113(5) -0.0008(6)
    N3 0.0339(8) 0.0359(7) 0.0456(8) -0.0004(6) -0.0022(6) 0.0005(7)
    O1 0.0461(8) 0.0409(7) 0.0521(8) -0.0107(6) -0.0130(6) 0.0012(6)
    O2 0.0503(9) 0.0668(9) 0.0550(8) -0.0159(7) -0.0154(7) -0.0043(7)
    O3 0.0858(12) 0.0570(9) 0.0600(9) -0.0229(9) 0.0047(8) 0.0089(8)
    Zn1 0.02434(15) 0.03443(16) 0.04240(18) 0.000 -0.01422(11) 0.000
_geom_special_details
;
All esds (except the esd in the dihedral angle between two l.s. planes) are
estimated using the full covariance matrix. The cell esds are taken into
account individually in the estimation of esds in distances, angles and
torsion angles; correlations between esds in cell parameters are only used
when they are defined by crystal symmetry. An approximate (isotropic)
treatment of cell esds is used for estimating esds involving l.s. planes.
;
loop_
    _geom_bond_atom_site_label_1
    _geom_bond_atom_site_label_2
    _geom_bond_site_symmetry_2
    _geom_bond_distance
    _geom_bond_publ_flag
    C1 N1 . 1.338(2) ?
    C1 C2 . 1.382(2) ?
    C1 H1 . 0.9300 ?
    C2 C3 . 1.365(2) ?
    C2 H2 . 0.9300 ?
    C3 N2 . 1.338(2) ?
    C3 H3 . 0.9300 ?
    C4 N2 . 1.459(2) ?
    C4 C5 . 1.516(2) ?
    C4 H4A . 0.9700 ?
    C4 H4B . 0.9700 ?
    C5 C10 . 1.383(2) ?
    C5 C6 . 1.384(3) ?
    C6 C7 . 1.391(2) ?
    C6 H6 . 0.9300 ?
    C7 C8 . 1.389(2) ?
    C7 H7 . 0.9300 ?
    C8 C9 . 1.386(2) ?
    C8 C8 2_654 1.490(3) ?
    C9 C10 . 1.388(2) ?
    C9 H9 . 0.9300 ?
    C10 H10 . 0.9300 ?
    N1 N2 . 1.3602(17) ?
    N1 Zn1 . 2.0240(14) yes
    N3 O3 . 1.217(2) ?
    N3 O2 . 1.245(2) ?
    N3 O1 . 1.2721(19) ?
    O1 Zn1 . 2.0169(14) yes
    O2 Zn1 . 2.5277(16) yes
    Zn1 O1 2_755 2.0169(14) ?
    Zn1 N1 2_755 2.0240(14) ?
loop_
    _geom_angle_atom_site_label_1
    _geom_angle_atom_site_label_2
    _geom_angle_atom_site_label_3
    _geom_angle_site_symmetry_1
    _geom_angle_site_symmetry_3
    _geom_angle
    _geom_angle_publ_flag
    N1 C1 C2 . . 110.62(15) ?
    N1 C1 H1 . . 124.7 ?
    C2 C1 H1 . . 124.7 ?
    C3 C2 C1 . . 105.32(16) ?
    C3 C2 H2 . . 127.3 ?
    C1 C2 H2 . . 127.3 ?
    N2 C3 C2 . . 108.18(15) ?
    N2 C3 H3 . . 125.9 ?
    C2 C3 H3 . . 125.9 ?
    N2 C4 C5 . . 114.01(14) ?
    N2 C4 H4A . . 108.8 ?
    C5 C4 H4A . . 108.8 ?
    N2 C4 H4B . . 108.8 ?
    C5 C4 H4B . . 108.8 ?
    H4A C4 H4B . . 107.6 ?
    C10 C5 C6 . . 118.68(14) ?
    C10 C5 C4 . . 119.23(16) ?
    C6 C5 C4 . . 121.94(16) ?
    C5 C6 C7 . . 120.45(15) ?
    C5 C6 H6 . . 119.8 ?
    C7 C6 H6 . . 119.8 ?
    C8 C7 C6 . . 120.83(15) ?
    C8 C7 H7 . . 119.6 ?
    C6 C7 H7 . . 119.6 ?
    C9 C8 C7 . . 118.41(14) ?
    C9 C8 C8 . 2_654 120.32(11) ?
    C7 C8 C8 . 2_654 121.27(11) ?
    C8 C9 C10 . . 120.55(15) ?
    C8 C9 H9 . . 119.7 ?
    C10 C9 H9 . . 119.7 ?
    C5 C10 C9 . . 120.98(16) ?
    C5 C10 H10 . . 119.5 ?
    C9 C10 H10 . . 119.5 ?
    C1 N1 N2 . . 105.55(13) ?
    C1 N1 Zn1 . . 123.95(11) ?
    N2 N1 Zn1 . . 130.02(11) ?
    C3 N2 N1 . . 110.32(13) ?
    C3 N2 C4 . . 130.89(13) ?
    N1 N2 C4 . . 118.79(13) ?
    O3 N3 O2 . . 122.73(16) ?
    O3 N3 O1 . . 120.02(16) ?
    O2 N3 O1 . . 117.25(15) ?
    N3 O1 Zn1 . . 105.56(10) ?
    N3 O2 Zn1 . . 81.99(10) ?
    O1 Zn1 O1 2_755 . 128.11(8) ?
    O1 Zn1 N1 2_755 . 105.05(6) ?
    O1 Zn1 N1 . . 107.61(6) ?
    O1 Zn1 N1 2_755 2_755 107.61(6) ?
    O1 Zn1 N1 . 2_755 105.05(6) ?
    N1 Zn1 N1 . 2_755 100.03(8) ?
    O1 Zn1 O2 2_755 . 83.36(6) ?
    O1 Zn1 O2 . . 55.06(5) ?
    N1 Zn1 O2 . . 160.46(5) ?
    N1 Zn1 O2 2_755 . 93.94(6) ?
data_global
_journal_date_recd_electronic     2010-05-01
_journal_date_accepted     2010-05-19
_journal_name_full     'Acta Crystallographica, Section E'
_journal_year     2010
_journal_volume     66
_journal_issue      6
_journal_page_first     m700
_journal_page_last     m700
_journal_paper_category     QM
_journal_coeditor_code     SI2259
_publ_contact_author_name     'Prof. Jin-Sheng Gao'
_publ_contact_author_address
;
College of Chemistry and Materials Science
Heilongjiang University
Harbin 150080
People's Republic of China;
Engineering Research Center of Pesticide of Heilongjiang Province,
Heilongjiang University,
Harbin 150080,
People's Republic of China
;
_publ_contact_author_email     hgf1000@163.com
_publ_contact_author_fax     '(86)451 8660 9151'
_publ_contact_author_phone     '(86)451 8660 9001'
_publ_section_title
;\
<i>catena</i>-Poly[[bis(nitrato-\k^2^<i>O</i>,<i>O</i>')zinc(II)]-\m-4,4'-\
bis(pyrazol-1-ylmethyl)biphenyl-\k^2^<i>N</i>^2^:<i>N</i>^2'^]
;
loop_
    _publ_author_name
    _publ_author_footnote
    _publ_author_address
    'Wang, Xue' .
;
College of Chemistry and Materials Science
Heilongjiang University
Harbin 150080
People's Republic of China
;
    'Gao, Jin-Sheng' .
;
College of Chemistry and Materials Science
Heilongjiang University
Harbin 150080
People's Republic of China
and
Engineering Research Center of Pesticide of Heilongjiang Province,
Heilongjiang University,
Harbin 150080,
People's Republic of China
;
    'Ding, Zhi-Yong' .
;
Daqing New Century Industrial Co. Ltd,
Daqing 163511,
People's Republic of China
;
    'Hou, Guang-Feng' .
;
Engineering Research Center of Pesticide of Heilongjiang Province,
Heilongjiang University,
Harbin 150080,
People's Republic of China
;
