# Supplementary material for: catena-Poly[[bis­(nitrato-κ2 O,O′)zinc(II)]-μ-4,4′-bis­(pyrazol-1-ylmeth­yl)biphenyl-κ2 N 2:N 2′]
Source: Acta Crystallogr Sect E Struct Rep Online. 2010 May 22;66(Pt 6):m700. doi: 10.1107/S1600536810018738 (PMC2979629; doi:10.1107/S1600536810018738)
Supplement: Supplementary file 2 [file e-66-0m700-Isup2.hkl]

# 
# h,k,l, Fc-squared, Fo-squared, sigma(Fo-squared) and status flag 
# 
data_I
_shelx_title ' wx-13 in C2/c' 
_shelx_refln_list_code          4 
_shelx_F_calc_maximum      356.13 
_exptl_crystal_F_000      1032.00 
_reflns_d_resolution_high  0.7708 
 
loop_ 
 _symmetry_equiv_pos_as_xyz 
 'x, y, z' 
 '-x, y, -z+1/2' 
 'x+1/2, y+1/2, z' 
 '-x+1/2, y+1/2, -z+1/2' 
 '-x, -y, -z' 
 'x, -y, z-1/2' 
 '-x+1/2, -y+1/2, -z' 
 'x+1/2, -y+1/2, z-1/2' 
 
_cell_length_a    14.0883 
_cell_length_b    13.7799 
_cell_length_c    10.7438 
_cell_angle_alpha  90.000 
_cell_angle_beta   95.760 
_cell_angle_gamma  90.000 
 
_shelx_F_squared_multiplier     1.000 
 
loop_ 
 _refln_index_h 
 _refln_index_k 
 _refln_index_l 
 _refln_F_squared_calc 
 _refln_F_squared_meas 
 _refln_F_squared_sigma 
 _refln_observed_status 
   4   0   0     3457.80     3336.76     42.76 o 
   6   0   0      302.72      297.39     14.54 o 
   8   0   0     2608.31     2459.67     40.98 o 
  10   0   0    16897.90    16243.86    308.53 o 
  12   0   0      205.67      201.49     20.47 o 
  14   0   0      612.73      611.13     39.25 o 
  16   0   0     2879.50     2687.22     83.11 o 
  18   0   0      439.52      426.06     37.52 o 
   3   1   0    10019.64    10182.42     96.27 o 
   5   1   0     9341.23     9000.02     93.55 o 
   7   1   0     6033.10     5896.55     62.08 o 
   9   1   0    17270.44    17111.68    213.02 o 
  11   1   0     6200.41     5946.33     76.35 o 
  13   1   0     2067.36     2100.03     35.91 o 
  15   1   0     1768.22     1711.04     39.59 o 
  17   1   0      660.68      709.95     30.98 o 
   2   2   0     2818.92     2799.30     26.21 o 
   4   2   0    17591.53    16899.86    189.19 o 
   6   2   0    25153.32    24295.94    307.90 o 
   8   2   0     2801.41     2673.39     30.79 o 
  10   2   0     6100.84     5926.56     69.70 o 
  12   2   0       62.94       74.80     12.92 o 
  14   2   0      539.63      553.15     21.73 o 
  16   2   0      896.02      859.29     44.88 o 
  18   2   0      277.53      243.38     23.36 o 
   1   3   0     5694.16     6042.91     45.28 o 
   3   3   0     6315.21     6147.09     54.47 o 
   5   3   0    18810.31    17574.60    199.88 o 
   7   3   0    11600.85    11440.28    124.50 o 
   9   3   0     2902.74     2952.40     38.56 o 
  11   3   0     1660.11     1637.39     30.59 o 
  13   3   0     2679.72     2643.89     41.90 o 
  15   3   0      527.05      557.39     24.35 o 
  17   3   0      353.16      346.45     25.17 o 
   0   4   0       40.93       61.80      4.26 o 
   2   4   0     1278.55     1231.44     18.06 o 
   4   4   0    10473.06    10635.75    106.79 o 
   6   4   0     5790.55     5791.71     58.42 o 
   8   4   0      261.78      364.56     24.90 o 
  10   4   0     2687.71     2660.68     37.96 o 
  12   4   0       37.57       46.03     10.88 o 
  14   4   0     1151.81     1184.19     34.70 o 
  16   4   0        6.07        6.15     13.27 o 
   1   5   0    11785.70    11411.98     86.22 o 
   3   5   0      571.93      706.15      8.81 o 
   5   5   0      340.73      419.39      8.97 o 
   7   5   0      107.24      148.56     15.52 o 
   9   5   0      820.95      892.05     17.13 o 
  11   5   0      683.06      693.73     17.86 o 
  13   5   0     1457.59     1416.51     31.80 o 
  15   5   0      469.15      482.35     27.99 o 
  17   5   0      254.00      292.09     24.92 o 
   0   6   0      977.90      961.30     11.16 o 
   2   6   0      104.33       89.28      4.00 o 
   4   6   0     2851.74     3345.83     32.41 o 
   6   6   0       34.12       43.94      5.73 o 
   8   6   0       61.61      120.33     19.36 o 
  10   6   0      253.82      275.12     13.53 o 
  12   6   0        3.65       -0.33      9.67 o 
  14   6   0      385.42      414.73     18.98 o 
  16   6   0        2.28       13.63     13.34 o 
   1   7   0      153.13      157.39      4.71 o 
   3   7   0        8.13       11.33      4.36 o 
   5   7   0      739.59      962.77     14.94 o 
   7   7   0     1273.95     1306.95     17.28 o 
   9   7   0       18.03       23.77      7.43 o 
  11   7   0        5.35        1.08      9.48 o 
  13   7   0      387.84      365.95     32.68 o 
  15   7   0      121.56      124.44     15.42 o 
   0   8   0     1619.77     1733.80     21.24 o 
   2   8   0       66.84       68.28      4.31 o 
   4   8   0     4424.38     4769.36     42.71 o 
   6   8   0      179.05      144.91     13.03 o 
   8   8   0      471.46      537.93     13.76 o 
  10   8   0      788.90      696.17     29.96 o 
  12   8   0       65.51       68.78     11.04 o 
  14   8   0      100.58      114.52     24.19 o 
  16   8   0        0.29       -5.68     14.48 o 
   1   9   0      951.43      987.01     13.05 o 
   3   9   0      629.06      665.51      9.95 o 
   5   9   0       98.68       95.32      9.71 o 
   7   9   0      514.44      476.41     11.81 o 
   9   9   0       11.34       26.32      8.67 o 
  11   9   0      162.55      168.31     11.91 o 
  13   9   0      445.30      455.41     23.66 o 
  15   9   0        1.68       13.04     11.59 o 
   0  10   0       34.18       30.73      7.36 o 
   2  10   0      128.23      140.52      7.78 o 
   4  10   0      422.13      475.46     11.16 o 
   6  10   0      201.55      230.79     14.82 o 
   8  10   0      209.50      159.24      9.76 o 
  10  10   0        0.95        7.28      7.18 o 
  12  10   0       69.35       82.99     12.86 o 
  14  10   0      101.62      103.66     13.23 o 
   1  11   0      922.73      962.33     16.48 o 
   3  11   0       15.50       17.35      5.41 o 
   5  11   0       58.04       76.72     10.50 o 
   7  11   0        3.48        3.72      7.11 o 
   9  11   0       67.71       64.53     12.67 o 
  11  11   0       27.46       29.96     11.37 o 
  13  11   0       57.72       49.28     10.23 o 
   0  12   0     1735.87     1776.79     35.00 o 
   2  12   0       76.31       75.47      7.08 o 
   4  12   0      690.74      714.82     12.66 o 
   6  12   0      101.47       94.11      9.36 o 
   8  12   0      539.05      464.47     29.10 o 
  10  12   0       52.03       40.78     13.00 o 
  12  12   0      508.41      456.11     23.44 o 
   1  13   0      577.36      537.30     12.55 o 
   3  13   0       90.47      114.77      8.27 o 
   5  13   0     1082.82     1051.22     21.03 o 
   7  13   0      102.35       96.44      7.49 o 
   9  13   0       42.38       49.27     10.66 o 
  11  13   0       73.93       42.80     13.82 o 
   0  14   0      616.27      625.11     22.70 o 
   2  14   0      507.29      511.83     14.00 o 
   4  14   0     1035.45      953.75     15.63 o 
   6  14   0      554.68      511.20     13.01 o 
   8  14   0      351.15      324.92     11.91 o 
  10  14   0       90.64       58.89     10.57 o 
   1  15   0     1233.73     1172.12     25.80 o 
   3  15   0     1032.71     1015.36     20.62 o 
   5  15   0      531.53      501.54     13.33 o 
   7  15   0      148.73      129.07     15.52 o 
   9  15   0       70.89       68.81     20.63 o 
   0  16   0      138.96      145.24     14.08 o 
   2  16   0     1482.98     1420.59     27.34 o 
   4  16   0      193.02      184.96     11.44 o 
   6  16   0      203.51      194.59     16.92 o 
   8  16   0      463.15      473.88     25.25 o 
   1  17   0      305.29      332.59     18.09 o 
   3  17   0      607.28      591.22     21.34 o 
   5  17   0      477.17      540.55     31.45 o 
 -17   1   1        5.96       20.25     17.02 o 
 -15   1   1       31.06       24.10     15.40 o 
 -13   1   1      142.78      164.00     19.26 o 
 -11   1   1      278.43      319.46     20.96 o 
  -9   1   1      404.88      416.50     22.73 o 
  -7   1   1      443.62      434.82     19.13 o 
  -5   1   1     4200.01     4158.93     42.25 o 
  -3   1   1     2498.35     2599.35     22.72 o 
   3   1   1    23498.80    24223.47    291.56 o 
   5   1   1     1416.72     1425.18     16.53 o 
   7   1   1      167.68      192.50     17.08 o 
   9   1   1     1285.33     1444.87     28.30 o 
  11   1   1        2.60        1.78      8.55 o 
  13   1   1     1921.52     1871.01     33.15 o 
  15   1   1        9.50       15.35     12.64 o 
  17   1   1      164.58      164.29     19.29 o 
 -18   2   1       64.89       41.30     18.18 o 
 -16   2   1      232.13      209.25     19.95 o 
 -14   2   1      599.15      596.76     27.51 o 
 -12   2   1     2287.08     2389.62     40.62 o 
 -10   2   1     1261.96     1238.89     25.59 o 
  -8   2   1        9.78       17.17      8.96 o 
  -6   2   1      613.94      683.61     15.02 o 
  -4   2   1     4034.64     4040.10     37.93 o 
  -2   2   1     3121.90     2997.44     24.87 o 
   0   2   1      134.18      132.90      4.42 o 
   2   2   1    38524.19    38147.59    733.24 o 
   4   2   1     7285.44     7271.88     65.86 o 
   6   2   1     1997.40     1995.79     24.19 o 
   8   2   1      989.18      939.97     18.41 o 
  10   2   1     1202.49     1172.19     21.41 o 
  12   2   1      568.02      636.74     62.07 o 
  14   2   1      133.75      116.60     16.32 o 
  16   2   1       67.18       62.78     15.45 o 
 -17   3   1       29.26       25.66     17.11 o 
 -15   3   1      967.09      978.05     29.22 o 
 -13   3   1      398.78      476.12     33.00 o 
 -11   3   1      463.56      508.00     24.05 o 
  -9   3   1      192.11      180.88     13.51 o 
  -7   3   1      541.38      475.20     14.06 o 
  -5   3   1    12443.19    12926.99    146.62 o 
  -3   3   1    44765.73    47051.99    870.22 o 
  -1   3   1      547.47      521.27      5.50 o 
   1   3   1      277.10      291.67      5.68 o 
   3   3   1     4586.92     4563.60     36.86 o 
   5   3   1     9081.14     9353.92     93.63 o 
   7   3   1     4217.71     4181.48     41.71 o 
   9   3   1        5.86       19.41      7.60 o 
  11   3   1      280.22      309.88     15.80 o 
  13   3   1     6113.94     5927.14     82.34 o 
  15   3   1      394.06      387.37     24.87 o 
  17   3   1      188.52      181.30     19.77 o 
 -16   4   1        5.63       -3.30     13.36 o 
 -14   4   1     1170.12     1155.19     35.84 o 
 -12   4   1     1076.23     1111.51     27.21 o 
 -10   4   1      124.66      116.11     12.74 o 
  -8   4   1      653.02      751.42     14.91 o 
  -6   4   1     7247.40     7228.94     72.81 o 
  -4   4   1    19427.45    19659.33    229.19 o 
  -2   4   1     1162.65     1103.19     23.79 o 
   0   4   1      811.67      852.42      8.56 o 
   2   4   1       22.56       33.34      4.74 o 
   4   4   1     7811.80     8090.88     74.13 o 
   6   4   1     7657.66     7948.24     86.10 o 
   8   4   1     6794.74     6741.57     74.24 o 
  10   4   1     3843.90     3846.14     46.04 o 
  12   4   1     1179.25     1142.84     34.54 o 
  14   4   1      268.68      281.94     18.80 o 
  16   4   1      367.17      354.93     33.94 o 
 -17   5   1       93.35       92.98     20.54 o 
 -15   5   1      751.28      737.58     36.97 o 
 -13   5   1      582.52      595.31     22.13 o 
 -11   5   1       51.58       51.39     12.14 o 
  -9   5   1     1712.45     1732.89     27.71 o 
  -7   5   1     3208.69     3019.05     36.57 o 
  -5   5   1    10419.21    11000.85    117.54 o 
  -3   5   1     9312.22     9190.87     80.06 o 
  -1   5   1      737.82      702.88      7.56 o 
   1   5   1      332.52      347.03      5.80 o 
   3   5   1    13268.46    13811.03    144.19 o 
   5   5   1     3234.64     3022.14     29.98 o 
   7   5   1     5976.97     5957.80     75.46 o 
   9   5   1      289.69      285.30     11.04 o 
  11   5   1      734.40      770.26     18.11 o 
  13   5   1     3397.84     3365.12     48.80 o 
  15   5   1      565.52      571.58     22.94 o 
  17   5   1      200.04      184.15     21.36 o 
 -16   6   1      407.69      395.78     22.85 o 
 -14   6   1      323.35      304.28     18.51 o 
 -12   6   1     1650.78     1605.82     38.00 o 
 -10   6   1      845.61      874.33     23.69 o 
  -8   6   1     6498.36     6500.19     72.75 o 
  -6   6   1     1190.03     1125.41     21.99 o 
  -4   6   1     1561.19     1510.91     16.05 o 
  -2   6   1     1714.71     1474.86     11.35 o 
   0   6   1     4721.69     4748.85     30.72 o 
   2   6   1     7975.30     8090.14     58.42 o 
   4   6   1     6708.86     6763.88     66.35 o 
   6   6   1     1106.26     1183.55     15.82 o 
   8   6   1     3570.90     3617.34     41.90 o 
  10   6   1      334.07      337.03     17.08 o 
  12   6   1     2673.10     2684.05     38.97 o 
  14   6   1      307.55      327.63     16.78 o 
  16   6   1      500.35      495.07     25.71 o 
 -15   7   1      311.20      299.71     25.73 o 
 -13   7   1     1162.29     1156.00     47.61 o 
 -11   7   1     2207.40     2077.23     32.45 o 
  -9   7   1     1564.27     1769.01     31.33 o 
  -7   7   1     2854.36     2876.02     28.42 o 
  -5   7   1      658.75      646.04     11.59 o 
  -3   7   1     1232.96     1262.82     17.56 o 
  -1   7   1     5715.61     5448.63     37.48 o 
   1   7   1     4867.88     4516.17     33.41 o 
   3   7   1     9692.91    10461.49     88.52 o 
   5   7   1      245.53      206.25      7.58 o 
   7   7   1     1819.99     1864.72     27.32 o 
   9   7   1     1780.90     1805.73     24.00 o 
  11   7   1      809.96      821.69     36.61 o 
  13   7   1      656.37      599.34     23.06 o 
  15   7   1       66.98       49.32     13.58 o 
 -16   8   1      595.02      599.54     30.91 o 
 -14   8   1     1162.14     1170.71     37.67 o 
 -12   8   1      299.56      294.16     19.56 o 
 -10   8   1     1899.94     1921.65     33.31 o 
  -8   8   1      718.54      721.67     16.69 o 
  -6   8   1     1103.86     1114.26     18.03 o 
  -4   8   1     3211.71     3216.28     29.30 o 
  -2   8   1     8224.10     8160.52     61.08 o 
   0   8   1     3935.80     3757.94     30.13 o 
   2   8   1     1949.62     1928.27     14.96 o 
   4   8   1     1090.01     1010.93     11.34 o 
   6   8   1     1740.20     1681.75     22.28 o 
   8   8   1      713.36      766.01     14.17 o 
  10   8   1      381.61      372.74     17.94 o 
  12   8   1     1019.14     1016.39     23.53 o 
  14   8   1     1154.93     1180.06     34.72 o 
  16   8   1      195.22      200.35     20.32 o 
 -15   9   1      362.47      316.85     19.74 o 
 -13   9   1      735.31      753.94     28.02 o 
 -11   9   1     3612.44     3335.79     61.59 o 
  -9   9   1      787.38      849.17     14.50 o 
  -7   9   1     1146.80     1235.69     19.41 o 
  -5   9   1     3419.19     3639.09     41.03 o 
  -3   9   1      469.03      451.26      9.66 o 
  -1   9   1     5227.10     5204.48     38.97 o 
   1   9   1     1827.45     1797.58     16.24 o 
   3   9   1     1167.64     1136.10     12.52 o 
   5   9   1     5241.22     5267.58     53.85 o 
   7   9   1      426.54      453.94     12.55 o 
   9   9   1     4205.92     4095.34     49.43 o 
  11   9   1      290.41      242.39     15.23 o 
  13   9   1       24.80       33.96      9.54 o 
  15   9   1      189.16      182.25     19.48 o 
 -14  10   1      731.79      707.33     21.92 o 
 -12  10   1        8.20        3.90      7.59 o 
 -10  10   1     2256.40     2219.03     34.04 o 
  -8  10   1      772.36      740.40     18.83 o 
  -6  10   1     2931.77     2915.93     33.35 o 
  -4  10   1     2702.03     2702.59     28.92 o 
  -2  10   1     2266.35     2210.38     19.80 o 
   0  10   1     1669.94     1684.49     18.68 o 
   2  10   1     1040.78     1029.19     10.92 o 
   4  10   1     2076.92     1916.73     20.83 o 
   6  10   1     2482.17     2417.66     36.60 o 
   8  10   1      407.91      473.58     22.67 o 
  10  10   1      486.25      468.30     23.14 o 
  12  10   1      494.99      557.33     22.41 o 
  14  10   1     1416.86     1387.09     32.47 o 
 -13  11   1       25.23       19.42     10.19 o 
 -11  11   1     1778.26     1662.20     37.42 o 
  -9  11   1      821.87      866.85     18.29 o 
  -7  11   1     2541.08     2527.67     33.61 o 
  -5  11   1     1650.56     1648.07     20.09 o 
  -3  11   1      107.85      103.96      6.72 o 
  -1  11   1     6033.03     6011.48     57.53 o 
   1  11   1     1088.76     1119.70     15.73 o 
   3  11   1      915.96      906.32     13.94 o 
   5  11   1     1315.00     1293.91     16.13 o 
   7  11   1      419.55      493.16     13.91 o 
   9  11   1     4325.26     3984.79     50.84 o 
  11  11   1      522.76      566.28     18.82 o 
  13  11   1       73.85       65.19     18.12 o 
 -12  12   1      118.70      155.31     15.40 o 
 -10  12   1      705.08      738.25     19.43 o 
  -8  12   1     1247.18     1251.14     21.12 o 
  -6  12   1     1205.55     1171.65     21.74 o 
  -4  12   1      872.85      892.95     18.17 o 
  -2  12   1     1205.88     1179.67     16.20 o 
   0  12   1     2828.41     2779.14     31.39 o 
   2  12   1      851.41      873.60     15.40 o 
   4  12   1      600.21      574.97      9.51 o 
   6  12   1      260.55      253.31     10.41 o 
   8  12   1     2265.80     2315.39     36.44 o 
  10  12   1      947.43      975.04     27.79 o 
  12  12   1      640.97      611.86     20.08 o 
 -11  13   1      663.86      634.12     19.36 o 
  -9  13   1      278.49      322.30     12.33 o 
  -7  13   1      369.34      402.83     24.62 o 
  -5  13   1      398.94      406.44     11.27 o 
  -3  13   1       69.64      103.08      8.68 o 
  -1  13   1     6135.80     5973.32     72.53 o 
   1  13   1      983.72      943.82     19.44 o 
   3  13   1      633.66      658.74     17.92 o 
   5  13   1      396.09      384.68     14.99 o 
   7  13   1      261.52      298.40     13.00 o 
   9  13   1     1489.76     1322.69     32.11 o 
  11  13   1      271.44      315.14     20.81 o 
 -10  14   1      589.78      623.89     16.50 o 
  -8  14   1       88.04       98.05     10.63 o 
  -6  14   1      121.21      103.59     10.15 o 
  -4  14   1      106.93       95.88      7.59 o 
  -2  14   1        3.60       10.31      6.46 o 
   0  14   1     1736.25     1737.18     25.72 o 
   2  14   1      497.25      514.73     12.62 o 
   4  14   1     1381.96     1337.25     26.24 o 
   6  14   1      361.66      346.64     10.33 o 
   8  14   1      508.51      465.57     21.38 o 
  10  14   1      572.76      681.87     29.30 o 
  -9  15   1       26.29       18.40     10.68 o 
  -7  15   1       21.07       17.45      8.02 o 
  -5  15   1      508.87      527.69     17.48 o 
  -3  15   1      119.25      118.11     10.07 o 
  -1  15   1      727.44      686.48     16.20 o 
   1  15   1       84.55      102.40     14.93 o 
   3  15   1      468.53      499.29     13.17 o 
   5  15   1     1011.93      929.20     36.04 o 
   7  15   1        2.26        1.40     10.76 o 
   9  15   1       18.54       39.94     16.57 o 
  -8  16   1        4.43        3.82     11.69 o 
  -6  16   1      218.70      245.40     19.33 o 
  -4  16   1       56.21       61.29     10.97 o 
  -2  16   1       25.58       33.87      8.88 o 
   0  16   1        9.70        8.71      6.29 o 
   2  16   1       19.01       25.74      8.07 o 
   4  16   1      150.80      210.29     19.17 o 
   6  16   1      181.86      206.93     18.14 o 
  -5  17   1      188.62      226.85     13.08 o 
  -3  17   1      289.91      302.48     15.05 o 
  -1  17   1        0.26        5.08      6.50 o 
   1  17   1       93.48       69.40     15.59 o 
   3  17   1       52.49       53.25     17.06 o 
   5  17   1       10.50       19.37     18.11 o 
 -18   0   2      289.72      264.63     36.00 o 
 -16   0   2      293.57      343.69     34.76 o 
 -14   0   2      967.66      979.93     49.83 o 
 -12   0   2     1750.09     1701.59     66.13 o 
 -10   0   2     4518.93     4392.48     77.92 o 
  -8   0   2    12494.95    12128.22    198.47 o 
  -6   0   2     4465.55     4267.95     59.63 o 
  -4   0   2     2215.02     2247.09     35.33 o 
  -2   0   2    23314.26    24418.58    411.55 o 
   0   0   2    29353.76    30159.53    739.59 o 
   2   0   2     2171.51     1915.65     63.18 o 
   4   0   2    18015.41    18072.49    290.45 o 
   6   0   2     1544.73     2196.23     35.55 o 
   8   0   2    14459.73    14485.17    241.46 o 
  10   0   2     6913.07     6692.36    118.34 o 
  12   0   2      363.54      356.21     25.97 o 
  14   0   2      224.48      261.34     23.36 o 
  16   0   2      820.95      794.20     37.98 o 
 -17   1   2      678.87      738.24     38.09 o 
 -15   1   2     2231.90     2289.11     45.43 o 
 -13   1   2      260.90      262.31     18.92 o 
 -11   1   2     3360.47     3381.02     87.84 o 
  -9   1   2     5309.79     5313.44     64.57 o 
  -7   1   2     3488.28     3132.46     36.03 o 
  -5   1   2     1263.66     1261.04     24.22 o 
  -3   1   2    31299.63    33305.00    449.20 o 
  -1   1   2     9253.64     9070.89     55.23 o 
   1   1   2    19621.36    20545.73    254.08 o 
   3   1   2    13106.32    12858.65    126.92 o 
   5   1   2     8213.40     8491.32     85.40 o 
   7   1   2    10494.42    10307.62    114.56 o 
   9   1   2    10134.29    10133.55    113.97 o 
  11   1   2     3070.53     2965.88     39.27 o 
  13   1   2      437.38      429.38     21.11 o 
  15   1   2     1540.77     1480.47     35.54 o 
  17   1   2      593.32      572.72     34.49 o 
 -18   2   2      322.48      360.36     29.11 o 
 -16   2   2      361.04      388.09     23.86 o 
 -14   2   2       59.93       57.62     14.68 o 
 -12   2   2     3108.54     3025.32     53.48 o 
 -10   2   2      493.62      464.34     17.88 o 
  -8   2   2      743.60      770.45     20.16 o 
  -6   2   2     7054.43     7048.54     70.96 o 
  -4   2   2     1642.34     1489.84     21.24 o 
  -2   2   2   126826.36   116818.83   2242.14 o 
   0   2   2     5195.18     5382.51     54.57 o 
   2   2   2     3878.70     3795.00     28.18 o 
   4   2   2     4666.76     4480.99     43.78 o 
   6   2   2      415.36      608.69     15.66 o 
   8   2   2     9078.93     9053.94    103.70 o 
  10   2   2     1488.71     1519.16     25.88 o 
  12   2   2     2138.23     2134.19     32.82 o 
  14   2   2     1515.76     1490.03     32.87 o 
  16   2   2      632.54      609.76     26.87 o 
 -17   3   2      454.26      500.23     35.82 o 
 -15   3   2     1609.79     1632.44     46.62 o 
 -13   3   2      794.57      808.93     28.37 o 
 -11   3   2     4304.99     4209.86     56.24 o 
  -9   3   2       12.54       18.28      9.96 o 
  -7   3   2     1478.68     1394.31     22.91 o 
  -5   3   2     7416.38     6948.62     67.80 o 
  -3   3   2    24769.76    24423.71    270.84 o 
  -1   3   2    10767.47    10705.14    137.62 o 
   1   3   2       41.14       47.39      4.84 o 
   3   3   2     2179.00     2244.33     23.56 o 
   5   3   2     7131.19     6748.48     65.19 o 
   7   3   2     4697.85     4519.97     46.69 o 
   9   3   2     4434.63     4290.10     47.71 o 
  11   3   2     2422.18     2591.43     35.04 o 
  13   3   2     4322.67     4157.03     56.53 o 
  15   3   2     1026.11      989.47     40.86 o 
  17   3   2      504.62      521.95     36.18 o 
 -16   4   2      210.78      258.85     35.06 o 
 -14   4   2      441.37      483.57     22.16 o 
 -12   4   2     1029.94     1043.36     28.27 o 
 -10   4   2      586.84      626.86     20.65 o 
  -8   4   2     1973.33     1892.28     27.05 o 
  -6   4   2    15032.63    15531.58    187.82 o 
  -4   4   2     8644.19     8250.52     73.64 o 
  -2   4   2    24142.42    25199.65    253.36 o 
   0   4   2       20.63       21.15      1.74 o 
   2   4   2    10135.39    10378.65    118.79 o 
   4   4   2     8299.20     8110.62     77.90 o 
   6   4   2     6815.11     6499.00     63.84 o 
   8   4   2     3100.16     2842.86     35.08 o 
  10   4   2       18.20       15.57      8.80 o 
  12   4   2     1056.14     1014.40     25.40 o 
  14   4   2     1274.42     1275.17     30.97 o 
  16   4   2      210.25      260.89     31.13 o 
 -17   5   2       91.49       95.45     19.29 o 
 -15   5   2      569.34      582.33     24.93 o 
 -13   5   2      539.13      539.96     21.10 o 
 -11   5   2     2314.14     2371.78     36.37 o 
  -9   5   2     4027.08     3864.65     47.52 o 
  -7   5   2     1908.88     1694.16     22.21 o 
  -5   5   2     5187.47     5279.94     46.87 o 
  -3   5   2     4092.12     3908.75     31.42 o 
  -1   5   2      875.11      803.69      7.08 o 
   1   5   2     1022.41      922.15     15.73 o 
   3   5   2     2651.22     2166.03     19.28 o 
   5   5   2    10404.36    10769.19    108.94 o 
   7   5   2      816.32      838.59     12.30 o 
   9   5   2     3168.21     3100.77     37.30 o 
  11   5   2     2522.67     2489.22     36.47 o 
  13   5   2      863.03      878.01     44.72 o 
  15   5   2      364.87      365.61     19.39 o 
  17   5   2      124.56      126.36     44.54 o 
 -16   6   2      305.51      349.54     23.37 o 
 -14   6   2      794.48      818.05     27.99 o 
 -12   6   2      374.17      396.27     17.79 o 
 -10   6   2      621.91      655.43     19.99 o 
  -8   6   2     4455.09     4425.39     57.49 o 
  -6   6   2     2221.77     2493.73     25.37 o 
  -4   6   2      564.46      590.59      8.45 o 
  -2   6   2       33.06       33.88      3.12 o 
   0   6   2     7065.25     7013.40     57.30 o 
   2   6   2    29039.06    32371.47    463.14 o 
   4   6   2     2839.98     2661.08     25.87 o 
   6   6   2      992.24      968.19     10.68 o 
   8   6   2      912.97      908.04     16.94 o 
  10   6   2      460.60      453.56     16.98 o 
  12   6   2      598.83      628.95     23.11 o 
  14   6   2        8.12        4.12     10.73 o 
  16   6   2       41.13       62.95     15.79 o 
 -15   7   2      102.16      108.22     16.82 o 
 -13   7   2      876.20      914.62     33.16 o 
 -11   7   2      315.86      378.89     17.21 o 
  -9   7   2     1153.76     1165.38     22.93 o 
  -7   7   2      201.12      158.46     10.93 o 
  -5   7   2       38.02       56.60      5.53 o 
  -3   7   2      851.89      842.99     12.34 o 
  -1   7   2     2083.88     2032.62     14.96 o 
   1   7   2      363.48      291.83     11.56 o 
   3   7   2     2514.68     2278.55     33.06 o 
   5   7   2       18.13       22.29      4.45 o 
   7   7   2      518.56      522.20     10.19 o 
   9   7   2      551.07      523.92     20.46 o 
  11   7   2     1871.87     1894.80     34.65 o 
  13   7   2       88.88      105.10     11.44 o 
  15   7   2       79.08       69.81     12.74 o 
 -16   8   2      124.94      131.05     24.87 o 
 -14   8   2       49.18       40.51     15.79 o 
 -12   8   2       78.88      109.10     14.39 o 
 -10   8   2      723.50      674.69     19.57 o 
  -8   8   2      665.92      636.07     12.02 o 
  -6   8   2      502.01      532.52     11.63 o 
  -4   8   2     2733.54     2730.93     25.50 o 
  -2   8   2      249.22      199.05      7.83 o 
   0   8   2      592.14      662.20     11.07 o 
   2   8   2     3590.04     4152.27     29.78 o 
   4   8   2      115.46       86.87      4.65 o 
   6   8   2       92.13       63.78      6.18 o 
   8   8   2      253.65      275.54     13.56 o 
  10   8   2     2165.75     2092.83     25.09 o 
  12   8   2      958.84      981.59     29.92 o 
  14   8   2       45.37       55.14     12.31 o 
 -15   9   2       34.17       49.25     19.11 o 
 -13   9   2       78.57       95.40     11.38 o 
 -11   9   2       81.89       71.11     10.63 o 
  -9   9   2      142.73      137.71     10.95 o 
  -7   9   2       14.34       28.50      6.77 o 
  -5   9   2      512.43      453.09     10.76 o 
  -3   9   2      453.52      533.06      9.86 o 
  -1   9   2     1557.59     1605.16     16.69 o 
   1   9   2     2361.22     2619.84     26.69 o 
   3   9   2       62.77      108.65     17.35 o 
   5   9   2      222.71      192.50      6.26 o 
   7   9   2      413.80      378.20     13.26 o 
   9   9   2       77.05       57.49      7.42 o 
  11   9   2       74.36       82.04     19.77 o 
  13   9   2      109.87      106.09     14.19 o 
  15   9   2       79.24       84.40     14.24 o 
 -14  10   2       42.44       25.40     12.49 o 
 -12  10   2      233.95      189.24     12.90 o 
 -10  10   2      422.17      359.19     19.54 o 
  -8  10   2      433.75      469.58     19.40 o 
  -6  10   2       19.15       18.91      7.36 o 
  -4  10   2     1054.22     1029.57     15.48 o 
  -2  10   2      329.97      330.63      8.69 o 
   0  10   2     1907.58     1950.51     22.14 o 
   2  10   2      164.75      171.67      7.41 o 
   4  10   2      160.81      182.84      7.75 o 
   6  10   2       10.00        5.48      3.26 o 
   8  10   2      823.60      779.07     23.10 o 
  10  10   2      512.49      499.37     19.45 o 
  12  10   2      137.25      160.28     11.74 o 
  14  10   2        9.26        9.15      8.83 o 
 -13  11   2        3.93       12.83     10.47 o 
 -11  11   2       12.75       20.85     11.57 o 
  -9  11   2       94.66       93.98      9.69 o 
  -7  11   2     1017.01      987.87     22.81 o 
  -5  11   2      968.07      941.90     15.39 o 
  -3  11   2     1534.99     1560.90     24.02 o 
  -1  11   2     1300.59     1360.78     20.93 o 
   1  11   2      109.99      127.94      8.21 o 
   3  11   2      762.55      739.17     12.06 o 
   5  11   2        4.88        3.64      3.67 o 
   7  11   2      208.33      226.07      6.78 o 
   9  11   2       31.52       26.62      7.49 o 
  11  11   2       86.05      108.37     30.36 o 
  13  11   2        0.60       14.74     23.11 o 
 -12  12   2       57.81       36.81     11.54 o 
 -10  12   2       58.36       68.89     12.97 o 
  -8  12   2      112.55       96.42     10.83 o 
  -6  12   2      791.97      733.03     17.88 o 
  -4  12   2     1164.34     1171.06     16.98 o 
  -2  12   2      134.92      163.98      8.63 o 
   0  12   2      370.43      375.70     12.35 o 
   2  12   2      133.66      131.99      6.03 o 
   4  12   2      686.06      642.17     19.55 o 
   6  12   2     1130.55     1074.09     16.16 o 
   8  12   2      187.67      172.70     14.75 o 
  10  12   2       56.85       65.96      8.91 o 
  12  12   2      122.02      114.14     20.68 o 
 -11  13   2       69.00       76.84     14.34 o 
  -9  13   2       46.81       55.63      9.64 o 
  -7  13   2       84.50       91.90      8.12 o 
  -5  13   2     1103.55     1096.33     20.65 o 
  -3  13   2     3316.49     3270.43     36.23 o 
  -1  13   2     1291.05     1387.65     28.22 o 
   1  13   2       70.06       75.71      5.59 o 
   3  13   2      195.31      184.02      6.89 o 
   5  13   2      197.97      225.31      8.86 o 
   7  13   2        4.95        1.19      6.10 o 
   9  13   2       16.10        8.85     13.73 o 
  11  13   2      244.63      235.89     29.35 o 
 -10  14   2      371.78      399.93     13.77 o 
  -8  14   2       15.08       26.09      7.96 o 
  -6  14   2       98.88      100.01      8.96 o 
  -4  14   2      602.17      585.79     13.80 o 
  -2  14   2       10.92        8.09      6.47 o 
   0  14   2      239.25      244.67     16.25 o 
   2  14   2      774.38      789.14     15.43 o 
   4  14   2      391.34      343.38     12.05 o 
   6  14   2     1211.57     1167.88     48.23 o 
   8  14   2        4.69       16.46     14.60 o 
  10  14   2      150.93      149.25     23.65 o 
  -9  15   2      119.83      112.71     15.15 o 
  -7  15   2      497.70      500.62     13.52 o 
  -5  15   2       20.99       22.86      7.46 o 
  -3  15   2      694.25      658.67     24.83 o 
  -1  15   2      136.67      127.56      8.92 o 
   1  15   2      381.93      391.89     18.51 o 
   3  15   2      736.06      660.56     15.15 o 
   5  15   2      258.13      280.97     20.88 o 
   7  15   2      272.10      286.21     22.29 o 
   9  15   2       87.31       59.92     20.01 o 
  -6  16   2      187.40      220.97     16.61 o 
  -4  16   2      244.09      213.91     12.87 o 
  -2  16   2       17.40       22.74     10.71 o 
   0  16   2       13.76        6.88      5.75 o 
   2  16   2      548.46      499.85     23.64 o 
   4  16   2      311.41      347.54     35.75 o 
   6  16   2      751.48      632.73     33.42 o 
  -5  17   2      161.58      170.37     19.31 o 
  -3  17   2      140.59      109.32     13.03 o 
  -1  17   2      133.81      152.42     14.10 o 
   1  17   2      410.04      478.89     25.01 o 
   3  17   2      516.87      531.81     49.05 o 
 -17   1   3        8.78       12.20     16.61 o 
 -15   1   3        6.31       19.64     14.58 o 
 -13   1   3      102.80       90.91     17.86 o 
 -11   1   3      144.63      202.29     20.90 o 
  -9   1   3       48.15       55.99     10.64 o 
  -7   1   3     1871.68     1870.38     23.84 o 
  -5   1   3      839.80      834.25     21.64 o 
  -3   1   3      443.56      537.07      7.47 o 
  -1   1   3    12197.13    12707.34    111.67 o 
   1   1   3     1677.64     1774.05     16.25 o 
   3   1   3      736.13      660.38      8.92 o 
   5   1   3       70.05       84.65      6.52 o 
   7   1   3      109.55      120.29     14.56 o 
   9   1   3      126.67      160.11     19.34 o 
  11   1   3      350.62      346.28     16.34 o 
  13   1   3      232.63      226.57     17.27 o 
  15   1   3      315.32      297.77     21.63 o 
  17   1   3       24.75       40.99     15.48 o 
 -18   2   3        8.11       22.79     20.06 o 
 -16   2   3        6.93        9.13     18.43 o 
 -14   2   3      224.24      266.02     23.90 o 
 -12   2   3       41.99       60.81     12.87 o 
 -10   2   3      195.24      259.14     19.11 o 
  -8   2   3      120.22      114.12     10.53 o 
  -6   2   3      783.48      867.95     18.90 o 
  -4   2   3     1351.11     1373.82     24.33 o 
  -2   2   3     4560.38     4568.19     32.86 o 
   0   2   3     4992.95     4930.09     40.57 o 
   2   2   3       25.59       37.99      4.04 o 
   4   2   3       25.02       17.78      3.87 o 
   6   2   3     1955.75     2123.78     23.73 o 
   8   2   3      387.19      331.15     21.38 o 
  10   2   3      342.19      291.06     12.06 o 
  12   2   3      100.22      104.61     13.92 o 
  14   2   3       35.57       40.93     12.10 o 
  16   2   3        1.43        9.45     12.60 o 
 -17   3   3       16.96       11.32     20.09 o 
 -15   3   3      165.62      187.65     21.43 o 
 -13   3   3       43.14       42.03     14.60 o 
 -11   3   3      169.11      198.21     19.29 o 
  -9   3   3      145.49      136.01     11.13 o 
  -7   3   3      351.91      324.24     15.10 o 
  -5   3   3     5869.46     6125.26     62.88 o 
  -3   3   3       43.30       44.31      5.07 o 
  -1   3   3    24680.99    26730.41    455.64 o 
   1   3   3     4192.24     4165.37     30.76 o 
   3   3   3      110.75      103.24      3.92 o 
   5   3   3     2937.29     3009.83     27.91 o 
   7   3   3      193.40      212.84      7.61 o 
   9   3   3      675.99      683.87     26.27 o 
  11   3   3     2336.48     2272.96     31.50 o 
  13   3   3      640.41      627.28     20.33 o 
  15   3   3       55.49       71.53     16.86 o 
  17   3   3      225.91      209.12     19.25 o 
 -16   4   3      154.16      162.02     20.38 o 
 -14   4   3     2043.52     1990.08     48.60 o 
 -12   4   3      143.78      117.19     13.87 o 
 -10   4   3       37.78       46.46     10.75 o 
  -8   4   3       61.46       51.78      8.62 o 
  -6   4   3      901.29     1051.64     19.25 o 
  -4   4   3     3748.32     3709.26     61.72 o 
  -2   4   3     1092.25     1149.54     10.91 o 
   0   4   3     1300.12     1264.62     14.52 o 
   2   4   3     3088.97     3025.73     35.14 o 
   4   4   3     1278.07     1282.86     10.93 o 
   6   4   3     3826.67     3916.38     44.03 o 
   8   4   3        9.94       20.23      7.73 o 
  10   4   3       80.37       78.41     10.01 o 
  12   4   3      343.08      338.16     17.26 o 
  14   4   3      799.40      784.22     21.76 o 
  16   4   3      700.40      602.66     23.02 o 
 -17   5   3      190.61      186.56     22.37 o 
 -15   5   3      707.52      727.40     34.71 o 
 -13   5   3      826.90      803.39     27.27 o 
 -11   5   3       25.37       34.74     11.79 o 
  -9   5   3      440.43      468.89     15.84 o 
  -7   5   3      523.89      515.01     13.16 o 
  -5   5   3    15740.74    16701.64    182.73 o 
  -3   5   3     4075.37     3891.54     52.96 o 
  -1   5   3      134.34       72.27      4.18 o 
   1   5   3     3720.17     3913.38     37.63 o 
   3   5   3     3219.55     3318.09     41.10 o 
   5   5   3      947.98      924.14      9.39 o 
   7   5   3     2182.15     2316.53     25.27 o 
   9   5   3      103.28      124.08      7.96 o 
  11   5   3     5996.12     5851.09     80.54 o 
  13   5   3      589.71      580.87     21.49 o 
  15   5   3      845.65      803.25     23.38 o 
 -16   6   3      533.32      613.80     28.10 o 
 -14   6   3      552.19      597.14     35.64 o 
 -12   6   3     1050.10     1003.72     30.26 o 
 -10   6   3      136.32      183.37     14.97 o 
  -8   6   3     2518.14     2558.91     45.09 o 
  -6   6   3     3023.49     2836.00     25.64 o 
  -4   6   3     7789.19     7971.51     75.28 o 
  -2   6   3     5506.69     5699.23     45.26 o 
   0   6   3     1737.93     1590.29     22.85 o 
   2   6   3     7101.98     7050.26     74.53 o 
   4   6   3     2153.04     1956.15    109.13 o 
   6   6   3     2603.41     2621.43     22.83 o 
   8   6   3     4164.88     4236.13     47.84 o 
  10   6   3     1599.10     1587.28     23.09 o 
  12   6   3     2554.04     2491.68     49.92 o 
  14   6   3      382.35      359.08     16.93 o 
  16   6   3      490.41      495.90     36.23 o 
 -15   7   3      289.40      318.64     23.40 o 
 -13   7   3      805.26      757.79     35.39 o 
 -11   7   3     1312.76     1375.31     27.86 o 
  -9   7   3     3552.11     3678.33     45.10 o 
  -7   7   3     4239.75     4382.74     41.43 o 
  -5   7   3     1136.92     1149.90     14.97 o 
  -3   7   3     4788.97     4855.98     43.22 o 
  -1   7   3     5247.01     5144.40     40.25 o 
   1   7   3     9649.61     9219.96    104.74 o 
   3   7   3    10373.29    10262.97    131.35 o 
   5   7   3     2733.84     2622.99     35.57 o 
   7   7   3     7664.45     7719.06    123.37 o 
   9   7   3      887.23      892.19     14.48 o 
  11   7   3     2639.80     2673.01     37.10 o 
  13   7   3      860.04      785.98     25.82 o 
  15   7   3      388.61      410.36     26.09 o 
 -16   8   3      127.63      133.27     20.87 o 
 -14   8   3       43.39       53.73     14.58 o 
 -12   8   3     1457.61     1394.40     36.55 o 
 -10   8   3     3197.23     3151.13     34.60 o 
  -8   8   3     3799.35     3720.25     36.42 o 
  -6   8   3     5659.54     5753.60     74.02 o 
  -4   8   3     2243.12     2190.44     22.30 o 
  -2   8   3     1866.52     2012.00     19.92 o 
   0   8   3     3549.97     3365.84     25.51 o 
   2   8   3     9748.43     9622.77     96.98 o 
   4   8   3     6611.94     6668.63     86.08 o 
   6   8   3     4783.50     4751.67     70.34 o 
   8   8   3     2978.11     3149.09    105.19 o 
  10   8   3     3698.53     3680.77     40.69 o 
  12   8   3     2194.50     2214.09     34.88 o 
  14   8   3      510.51      505.04     18.42 o 
 -15   9   3      314.66      325.00     19.82 o 
 -13   9   3      619.71      624.08     17.42 o 
 -11   9   3     1325.34     1315.73     23.90 o 
  -9   9   3     2041.34     2051.94     34.63 o 
  -7   9   3     1648.65     1660.91     22.31 o 
  -5   9   3      345.78      336.84     14.94 o 
  -3   9   3     9210.39     9209.17     84.38 o 
  -1   9   3     5981.98     5996.46     49.47 o 
   1   9   3     6156.59     6036.25     48.74 o 
   3   9   3     1726.36     1604.11     22.69 o 
   5   9   3     5808.96     5784.11     57.15 o 
   7   9   3     4870.75     4765.21     71.86 o 
   9   9   3     2049.30     2020.65     42.85 o 
  11   9   3      130.84      139.18     11.21 o 
  13   9   3      655.11      661.80     20.98 o 
 -14  10   3       85.72      111.72     12.66 o 
 -12  10   3      599.20      579.18     17.17 o 
 -10  10   3      651.40      701.95     24.05 o 
  -8  10   3      332.86      362.81     11.96 o 
  -6  10   3     4150.37     4133.61     48.15 o 
  -4  10   3     3381.95     3334.41     32.70 o 
  -2  10   3     4003.65     3985.14     33.63 o 
   0  10   3     2228.75     2281.22     26.93 o 
   2  10   3     1300.22     1149.69     40.94 o 
   4  10   3     1614.49     1571.44     26.56 o 
   6  10   3     2046.76     1977.07     38.66 o 
   8  10   3     1794.31     1762.29     30.63 o 
  10  10   3     2466.03     2466.84     39.14 o 
  12  10   3      967.77     1097.17     32.47 o 
  14  10   3      568.92      688.32     47.75 o 
 -13  11   3      484.16      496.97     21.58 o 
 -11  11   3      305.70      351.33     15.36 o 
  -9  11   3      132.45      137.74     11.24 o 
  -7  11   3      808.64      806.54     18.21 o 
  -5  11   3        9.31       22.83      8.90 o 
  -3  11   3     4786.87     4885.97     63.39 o 
  -1  11   3     4996.59     5012.24     80.21 o 
   1  11   3     1331.75     1295.66     12.67 o 
   3  11   3     1349.01     1238.67     24.80 o 
   5  11   3      110.30      131.06     12.58 o 
   7  11   3     1831.53     1644.48     70.39 o 
   9  11   3     1361.72     1318.62     24.82 o 
  11  11   3       64.06       80.49     18.96 o 
  13  11   3      275.39      402.19     34.74 o 
 -12  12   3      494.73      525.44     25.59 o 
 -10  12   3      176.84      208.83     27.64 o 
  -8  12   3      515.14      576.56     15.09 o 
  -6  12   3      777.29      771.14     14.51 o 
  -4  12   3      150.95      157.62      9.88 o 
  -2  12   3      887.36      934.15     13.17 o 
   0  12   3     1308.96     1308.32     18.48 o 
   2  12   3     1648.26     1475.18     55.24 o 
   4  12   3      741.80      748.80     20.49 o 
   6  12   3       12.52       15.57     15.17 o 
   8  12   3      882.33      898.28     31.39 o 
  10  12   3      445.00      501.46     28.87 o 
  12  12   3      391.35      401.03     50.69 o 
 -11  13   3      142.04      146.45     13.12 o 
  -9  13   3      459.87      488.71     19.28 o 
  -7  13   3      825.14      883.56     15.60 o 
  -5  13   3       24.30       32.57      7.12 o 
  -3  13   3       20.72       33.73      6.55 o 
  -1  13   3      454.23      450.27     13.10 o 
   1  13   3      227.87      246.93      7.72 o 
   3  13   3     1362.58     1219.56     30.66 o 
   5  13   3      122.02       76.40     13.52 o 
   7  13   3      486.80      433.26     28.14 o 
   9  13   3      380.87      389.61     23.44 o 
  11  13   3      420.57      516.26     37.53 o 
 -10  14   3       98.27       92.09     13.57 o 
  -8  14   3      209.28      240.10     12.43 o 
  -6  14   3       53.23       87.66     18.36 o 
  -4  14   3       14.99        5.28     12.17 o 
  -2  14   3      142.16      182.36      8.90 o 
   0  14   3      185.75      181.27      7.72 o 
   2  14   3        8.08        8.52      3.03 o 
   4  14   3      266.09      242.91     20.89 o 
   6  14   3      273.75      317.44     19.41 o 
   8  14   3      344.31      391.53     20.96 o 
  10  14   3      112.83      115.97     22.69 o 
  -9  15   3       16.12       21.62     15.04 o 
  -7  15   3      149.73      146.79     16.44 o 
  -5  15   3      422.54      405.58     20.79 o 
  -3  15   3      317.16      331.90     17.63 o 
  -1  15   3       44.34       44.31      8.37 o 
   1  15   3        2.34        2.20      9.22 o 
   3  15   3        9.96        2.21     11.22 o 
   5  15   3       73.10       85.96     21.97 o 
   7  15   3      143.84      119.57     17.94 o 
  -6  16   3       21.25       15.25     10.95 o 
  -4  16   3       12.23       15.10     13.80 o 
  -2  16   3      638.17      639.81     20.26 o 
   0  16   3        2.09        8.26      8.74 o 
   2  16   3        8.66       14.18     13.02 o 
   4  16   3      114.35      116.47     16.94 o 
   6  16   3      165.93      123.05     20.90 o 
  -3  17   3      144.97      109.51     38.88 o 
  -1  17   3       30.76       23.74     10.31 o 
   1  17   3      172.71      180.91     15.52 o 
   3  17   3       77.69       53.64     18.68 o 
 -16   0   4        4.63       30.11     24.30 o 
 -14   0   4      638.33      599.42     53.21 o 
 -12   0   4      609.39      639.24     36.54 o 
 -10   0   4     2558.51     2713.70     56.51 o 
  -8   0   4    13733.92    13868.45    257.95 o 
  -6   0   4     2697.61     2746.01     50.51 o 
  -4   0   4     7324.43     7584.74     97.03 o 
  -2   0   4     2194.53     2200.39     32.04 o 
   0   0   4    14870.84    15206.59    222.68 o 
   2   0   4     7715.12     7749.04    102.44 o 
   4   0   4     8726.88    10198.17    146.80 o 
   6   0   4      568.90      507.38     13.71 o 
   8   0   4     7053.14     7241.91    116.83 o 
  10   0   4     9113.51     8761.81    140.71 o 
  12   0   4      201.65      229.18     23.31 o 
  14   0   4      327.30      243.84     28.67 o 
  16   0   4      436.33      426.54     72.53 o 
 -17   1   4     2310.39     2172.19     58.78 o 
 -15   1   4       33.51       46.97     16.42 o 
 -13   1   4      991.67      995.50     33.49 o 
 -11   1   4      855.73      825.11     32.20 o 
  -9   1   4     2275.80     2237.47     40.90 o 
  -7   1   4     5986.38     5856.72     64.59 o 
  -5   1   4       91.63       66.82      5.88 o 
  -3   1   4      811.86      753.45     17.14 o 
  -1   1   4    13038.15    13211.50    108.63 o 
   1   1   4     5029.06     5025.70     62.84 o 
   3   1   4    14599.13    15011.92    160.37 o 
   5   1   4     1006.75      856.06     13.80 o 
   7   1   4     2397.60     2443.69     27.90 o 
   9   1   4     3694.76     3658.39     43.65 o 
  11   1   4     4913.67     4668.31     55.43 o 
  13   1   4      793.51      790.94     20.71 o 
  15   1   4      368.70      349.28     23.12 o 
 -16   2   4       32.48       45.16     19.39 o 
 -14   2   4      456.60      520.81     24.01 o 
 -12   2   4     1649.53     1578.47     35.15 o 
 -10   2   4     2016.07     1997.58     35.50 o 
  -8   2   4     5116.68     5302.04     61.84 o 
  -6   2   4     3317.47     3249.96     40.06 o 
  -4   2   4     8160.19     8625.26     77.30 o 
  -2   2   4     9673.55     9736.60     85.83 o 
   0   2   4     2098.23     2142.67     36.28 o 
   2   2   4     3585.75     3399.80     29.75 o 
   4   2   4      909.10      687.14      9.46 o 
   6   2   4     7543.27     7172.91     72.59 o 
   8   2   4     5641.74     5537.63     60.31 o 
  10   2   4      577.91      549.89     15.73 o 
  12   2   4      118.27      174.16     20.46 o 
  14   2   4      941.48      902.32     23.42 o 
  16   2   4     1689.31     1708.15     39.70 o 
 -17   3   4      637.73      600.68     40.86 o 
 -15   3   4      320.78      385.55     23.45 o 
 -13   3   4     1483.17     1495.21     36.24 o 
 -11   3   4     2791.91     2787.38     43.16 o 
  -9   3   4       13.41       18.46      9.95 o 
  -7   3   4     2550.88     2670.60     32.41 o 
  -5   3   4      548.07      651.00     10.71 o 
  -3   3   4    14196.50    14415.37    141.28 o 
  -1   3   4     3615.20     3539.01     31.62 o 
   1   3   4     1997.98     1877.58     21.47 o 
   3   3   4     7902.27     7880.28     64.35 o 
   5   3   4     9810.04     9625.85     95.11 o 
   7   3   4     9685.44     9245.63     96.75 o 
   9   3   4     2321.12     2192.64     26.87 o 
  11   3   4       76.00       69.46      9.98 o 
  13   3   4     2365.78     2342.79     38.11 o 
  15   3   4      799.87      807.90     25.24 o 
 -16   4   4       55.02       43.30     21.98 o 
 -14   4   4      463.64      511.34     27.03 o 
 -12   4   4      581.87      613.71     23.36 o 
 -10   4   4     1462.04     1496.20     32.91 o 
  -8   4   4      329.13      375.80     14.73 o 
  -6   4   4      356.11      335.34      9.66 o 
  -4   4   4    13054.94    13093.19    114.52 o 
  -2   4   4    11058.83    11377.48    104.76 o 
   0   4   4    16175.47    17627.31    196.76 o 
   2   4   4     3429.61     3229.20     96.72 o 
   4   4   4     3442.32     3373.87     27.15 o 
   6   4   4     5607.88     5666.13     55.40 o 
   8   4   4       44.79       61.40      6.42 o 
  10   4   4      916.52      893.08     19.70 o 
  12   4   4     1417.57     1387.37     26.76 o 
  14   4   4     1254.77     1269.69     29.74 o 
  16   4   4     2084.11     2084.97     47.15 o 
 -17   5   4        7.60        0.13     17.69 o 
 -15   5   4      289.99      323.44     22.55 o 
 -13   5   4      814.33      815.12     28.54 o 
 -11   5   4      293.39      313.34     16.30 o 
  -9   5   4      933.50      919.74     26.54 o 
  -7   5   4      936.81      941.76     18.01 o 
  -5   5   4      580.51      492.82      9.06 o 
  -3   5   4     2832.72     2782.37     26.12 o 
  -1   5   4       36.91       20.17      2.67 o 
   1   5   4    10697.57    10761.08    133.24 o 
   3   5   4     1025.51     1012.33     17.92 o 
   5   5   4     2697.09     2808.31     37.26 o 
   7   5   4     5931.54     5664.12     57.59 o 
   9   5   4     5048.53     5114.86     60.00 o 
  11   5   4     2521.80     2393.00     34.29 o 
  13   5   4     1062.14     1059.04     24.72 o 
  15   5   4      318.33      373.13     31.58 o 
 -16   6   4       31.40       12.05     17.34 o 
 -14   6   4       37.68       56.67     16.73 o 
 -12   6   4      362.04      334.49     19.27 o 
 -10   6   4      583.53      561.56     16.22 o 
  -8   6   4     2148.93     2180.99     29.90 o 
  -6   6   4     3707.13     3614.56     31.92 o 
  -4   6   4     5190.45     5250.25     45.25 o 
  -2   6   4      806.69      887.13     11.36 o 
   0   6   4     5870.78     6443.78    101.93 o 
   2   6   4     3507.98     3280.11     41.62 o 
   4   6   4     2541.59     2346.30     33.38 o 
   6   6   4     2001.39     2024.53     18.40 o 
   8   6   4     2047.01     2020.90     39.69 o 
  10   6   4     3714.38     3589.51     43.58 o 
  12   6   4     1966.80     1977.80     41.54 o 
  14   6   4       95.06      124.17     37.83 o 
 -15   7   4       73.74       88.05     21.47 o 
 -13   7   4      401.72      445.48     21.19 o 
 -11   7   4      172.61      143.59     16.57 o 
  -9   7   4      576.28      602.41     16.01 o 
  -7   7   4     1067.33     1011.38     14.96 o 
  -5   7   4     2615.84     2550.07     25.29 o 
  -3   7   4      101.11      128.45      7.23 o 
  -1   7   4     1996.37     2416.91     25.44 o 
   1   7   4      110.96       92.47     12.02 o 
   3   7   4     3448.34     3405.73     45.79 o 
   5   7   4      450.82      491.63     28.01 o 
   7   7   4     6309.29     6036.71     56.08 o 
   9   7   4     1074.92     1100.36     17.51 o 
  11   7   4     1389.88     1350.19     26.47 o 
  13   7   4       90.06      118.61     18.70 o 
  15   7   4       16.70       19.17     10.80 o 
 -14   8   4       37.05       41.75     15.73 o 
 -12   8   4       42.63       28.69     12.00 o 
 -10   8   4       20.98       29.89      6.84 o 
  -8   8   4        9.07        7.20      7.47 o 
  -6   8   4      791.15      775.53     12.84 o 
  -4   8   4     1882.59     1953.71     25.33 o 
  -2   8   4       33.72       43.43      3.76 o 
   0   8   4      524.38      605.19     22.29 o 
   2   8   4      405.87      365.05     13.78 o 
   4   8   4      287.47      297.06     17.03 o 
   6   8   4      441.79      409.34     24.26 o 
   8   8   4     2556.67     2465.48     30.65 o 
  10   8   4      109.10      132.31      9.97 o 
  12   8   4      206.32      244.32     23.98 o 
  14   8   4        7.91       10.66     11.04 o 
 -15   9   4      122.61       99.79     12.20 o 
 -13   9   4      342.15      349.98     17.20 o 
 -11   9   4        0.30       -1.14      6.40 o 
  -9   9   4      196.52      212.73     13.42 o 
  -7   9   4     1597.43     1513.53     19.12 o 
  -5   9   4      146.16      155.56      7.97 o 
  -3   9   4      364.68      409.85      9.86 o 
  -1   9   4        0.02        1.19      3.00 o 
   1   9   4        0.91        0.53      5.77 o 
   3   9   4       27.63       27.92      7.72 o 
   5   9   4       37.50       30.58     13.54 o 
   7   9   4      308.68      339.88     21.94 o 
   9   9   4      462.97      486.69     19.20 o 
  11   9   4        0.09        4.53      9.73 o 
  13   9   4       60.56       55.35     23.99 o 
 -14  10   4       45.32       51.64     10.45 o 
 -12  10   4       45.07       34.37      9.65 o 
 -10  10   4       93.21      102.85      9.39 o 
  -8  10   4      179.56      170.04      8.71 o 
  -6  10   4      181.59      188.68      9.05 o 
  -4  10   4      445.73      454.23      9.42 o 
  -2  10   4      659.97      653.09      9.18 o 
   0  10   4      202.46      221.23      8.88 o 
   2  10   4      402.48      392.87     12.82 o 
   4  10   4      521.44      513.41     16.35 o 
   6  10   4       40.78       27.28     13.04 o 
   8  10   4     1637.20     1518.71     37.39 o 
  10  10   4       59.84       38.56     12.04 o 
  12  10   4      215.39      338.52     54.02 o 
 -13  11   4       90.10       93.23     17.16 o 
 -11  11   4        4.14       11.19      8.07 o 
  -9  11   4       17.84        5.26      6.77 o 
  -7  11   4      191.32      188.01     11.43 o 
  -5  11   4      927.24      875.62     16.02 o 
  -3  11   4      126.99      135.69      7.20 o 
  -1  11   4     1017.54      982.29     14.88 o 
   1  11   4       59.54       55.12     10.74 o 
   3  11   4      501.45      599.49     19.50 o 
   5  11   4       98.50       91.00     11.48 o 
   7  11   4      514.65      484.59     24.06 o 
   9  11   4      404.15      389.35     28.10 o 
  11  11   4       68.89       59.73     22.86 o 
 -12  12   4      233.10      235.45     34.76 o 
 -10  12   4        0.85        5.05      9.84 o 
  -8  12   4       62.07       59.22      9.73 o 
  -6  12   4        7.61       12.29      8.82 o 
  -4  12   4        2.54        1.06      6.19 o 
  -2  12   4     1032.15     1080.60     26.99 o 
   0  12   4      543.42      490.03     14.99 o 
   2  12   4      797.68      787.21     18.69 o 
   4  12   4     1556.37     1405.50     30.15 o 
   6  12   4      272.41      321.12     16.55 o 
   8  12   4        3.62      -12.45     13.12 o 
  10  12   4       80.62       63.31     26.30 o 
 -11  13   4       80.34      115.35     25.50 o 
  -9  13   4      380.63      398.88     15.69 o 
  -7  13   4        3.27        8.94      8.53 o 
  -5  13   4      692.66      681.28     16.04 o 
  -3  13   4      456.31      480.35     24.47 o 
  -1  13   4       72.83       87.59      5.75 o 
   1  13   4      551.94      543.72     23.51 o 
   3  13   4       45.37       42.65     14.90 o 
   5  13   4      688.39      679.89     24.38 o 
   7  13   4      485.16      447.25     23.27 o 
   9  13   4       61.19       58.72     17.08 o 
 -10  14   4       40.28       28.82     18.37 o 
  -8  14   4       90.54       70.39      9.70 o 
  -6  14   4      266.18      281.36     17.56 o 
  -4  14   4      169.79      158.52     12.65 o 
  -2  14   4       15.18       13.33      8.97 o 
   0  14   4      157.44      147.92     10.70 o 
   2  14   4      360.51      392.85     22.54 o 
   4  14   4     1229.82     1140.62     35.31 o 
   6  14   4      672.49      694.56     27.83 o 
   8  14   4        3.03        5.83     18.05 o 
  -7  15   4      246.51      256.42     13.94 o 
  -5  15   4      433.53      441.81     14.57 o 
  -3  15   4      870.23      893.30     26.66 o 
  -1  15   4       11.27       15.58      8.92 o 
   1  15   4      341.49      347.36     21.04 o 
   3  15   4        8.70       19.85     12.65 o 
   5  15   4      322.91      370.14     27.92 o 
   7  15   4      122.02       83.30     18.18 o 
  -6  16   4      493.71      495.59     44.52 o 
  -4  16   4      103.75      124.51     19.87 o 
  -2  16   4       28.15       34.77     17.03 o 
   0  16   4       65.53       68.46     11.10 o 
   2  16   4      250.27      280.77     24.59 o 
   4  16   4      205.46      190.82     32.10 o 
  -1  17   4      149.56      106.90     18.12 o 
   1  17   4      366.03      372.70     28.06 o 
 -17   1   5       22.05       20.68     20.72 o 
 -15   1   5       51.08       24.43     20.25 o 
 -13   1   5       76.10       83.97     17.37 o 
 -11   1   5      306.74      323.27     20.17 o 
  -9   1   5      227.62      246.54     13.92 o 
  -7   1   5     2393.21     2556.80     35.22 o 
  -5   1   5      343.31      358.16      7.21 o 
  -3   1   5      233.49      260.35      6.02 o 
  -1   1   5     1072.99     1116.44     12.79 o 
   1   1   5     1826.73     1791.32     17.19 o 
   3   1   5     1350.27     1391.88     19.96 o 
   5   1   5      299.72      340.96     10.38 o 
   7   1   5      397.23      424.53     12.98 o 
   9   1   5      168.86      169.90     11.61 o 
  11   1   5      117.27      124.46     11.85 o 
  13   1   5      610.86      656.67     23.37 o 
  15   1   5       11.33       25.49     20.88 o 
 -16   2   5      153.24      135.85     21.34 o 
 -14   2   5       21.96       23.92     14.60 o 
 -12   2   5       54.38       39.47     13.15 o 
 -10   2   5      295.57      306.74     17.68 o 
  -8   2   5       41.00       29.42      8.47 o 
  -6   2   5     1602.01     1638.79     21.82 o 
  -4   2   5     9600.35     9973.95     83.32 o 
  -2   2   5      778.86      728.80      9.64 o 
   0   2   5     3712.53     3730.09     83.67 o 
   2   2   5     1315.53     1373.06     15.80 o 
   4   2   5      570.79      563.60      8.36 o 
   6   2   5       33.35       43.05      8.09 o 
   8   2   5        2.88        8.83      7.27 o 
  10   2   5      196.99      219.14     10.99 o 
  12   2   5     1571.49     1466.68     28.29 o 
  14   2   5      161.99      185.65     31.45 o 
  16   2   5      286.47      334.36     27.78 o 
 -17   3   5       37.73       40.06     21.11 o 
 -15   3   5      580.45      660.94     46.22 o 
 -13   3   5       97.86      111.89     16.34 o 
 -11   3   5      279.04      291.32     18.60 o 
  -9   3   5      940.79      936.32     25.73 o 
  -7   3   5     3748.95     3812.27     39.55 o 
  -5   3   5     3175.26     3326.68     26.69 o 
  -3   3   5      449.34      360.17      7.52 o 
  -1   3   5      875.63      886.24     11.06 o 
   1   3   5     1767.08     1895.51     17.92 o 
   3   3   5       22.28       12.43      4.09 o 
   5   3   5     9791.50    10071.44    105.18 o 
   7   3   5      247.71      206.41      9.41 o 
   9   3   5     1199.04     1156.41     18.86 o 
  11   3   5      803.66      800.20     24.65 o 
  13   3   5      125.13      147.68     27.39 o 
  15   3   5      492.99      535.93     29.89 o 
 -16   4   5      105.15      105.08     22.00 o 
 -14   4   5     1365.01     1404.41     36.76 o 
 -12   4   5      181.62      254.70     21.60 o 
 -10   4   5      680.34      678.15     28.99 o 
  -8   4   5       56.95      105.70      9.93 o 
  -6   4   5     1481.27     1606.96     21.57 o 
  -4   4   5    21238.78    21671.88    282.66 o 
  -2   4   5      130.70      106.08      6.69 o 
   0   4   5     1645.34     1588.40     19.77 o 
   2   4   5     1114.61     1118.48     16.85 o 
   4   4   5     2108.11     2011.89     20.51 o 
   6   4   5     7941.17     7977.32     84.44 o 
   8   4   5       14.97       14.67      6.72 o 
  10   4   5     1123.10     1128.67     20.37 o 
  12   4   5      315.49      278.99     18.01 o 
  14   4   5      217.98      203.28     14.35 o 
 -15   5   5      418.66      472.50     28.24 o 
 -13   5   5     1041.71     1033.18     32.64 o 
 -11   5   5      457.78      475.34     19.51 o 
  -9   5   5     1681.71     1749.98     26.01 o 
  -7   5   5      693.96      691.57     14.66 o 
  -5   5   5     3875.82     3665.56    108.74 o 
  -3   5   5      353.74      471.33     10.05 o 
  -1   5   5     2350.07     2302.96     33.56 o 
   1   5   5     4698.11     5158.91     54.63 o 
   3   5   5     5601.02     5908.83    181.14 o 
   5   5   5     8426.56     8253.23     72.93 o 
   7   5   5      254.81      288.10     13.32 o 
   9   5   5      386.93      397.32     11.50 o 
  11   5   5     1703.69     1680.85     28.46 o 
  13   5   5       64.78       73.03     12.57 o 
  15   5   5     1178.05     1186.83     34.41 o 
 -16   6   5      130.94       95.02     23.64 o 
 -14   6   5      474.82      431.04     37.86 o 
 -12   6   5      214.75      257.02     15.55 o 
 -10   6   5      935.44      909.26     25.41 o 
  -8   6   5      694.21      766.73     30.16 o 
  -6   6   5     1451.07     1454.06     15.10 o 
  -4   6   5      863.23      989.63     18.83 o 
  -2   6   5      172.13      136.85      4.87 o 
   0   6   5     2423.84     2363.58     26.97 o 
   2   6   5     6963.26     7072.82    119.65 o 
   4   6   5     3398.55     3303.47     50.03 o 
   6   6   5     2580.96     2582.75     37.62 o 
   8   6   5       74.66      102.72      5.88 o 
  10   6   5     1585.00     1594.34     24.23 o 
  12   6   5     1075.21     1074.85     22.77 o 
  14   6   5      783.01      812.58     36.43 o 
 -15   7   5      102.45      103.79     17.12 o 
 -13   7   5       39.95       33.74     14.23 o 
 -11   7   5      208.40      230.51     14.17 o 
  -9   7   5      401.58      406.35     19.36 o 
  -7   7   5     1229.81     1233.07     14.81 o 
  -5   7   5     3797.72     3693.55     75.06 o 
  -3   7   5     1225.03     1171.30     15.55 o 
  -1   7   5     2422.50     2437.59     38.59 o 
   1   7   5     1786.09     1665.94     48.95 o 
   3   7   5     2067.47     2085.10     33.82 o 
   5   7   5     1044.71     1027.09     31.93 o 
   7   7   5      166.10      170.63     10.94 o 
   9   7   5     1731.14     1743.29     27.85 o 
  11   7   5     2265.59     2310.63     29.61 o 
  13   7   5     1105.85     1019.99     46.23 o 
 -14   8   5      111.38      105.60     15.46 o 
 -12   8   5       30.56       34.25     15.29 o 
 -10   8   5      303.28      296.65     16.08 o 
  -8   8   5     1769.96     1744.60     22.00 o 
  -6   8   5      735.05      728.61     10.76 o 
  -4   8   5     1243.68     1310.12     18.50 o 
  -2   8   5     1296.55     1306.90     15.11 o 
   0   8   5     2905.41     2874.26     35.31 o 
   2   8   5      194.15      217.28     10.48 o 
   4   8   5      595.70      572.26     19.74 o 
   6   8   5     2999.97     2971.87     87.08 o 
   8   8   5     2495.38     2267.99    111.24 o 
  10   8   5     2264.97     2384.75     73.11 o 
  12   8   5      778.26      754.54     26.34 o 
  14   8   5      646.83      690.52     43.08 o 
 -13   9   5       87.40      104.43     13.92 o 
 -11   9   5      435.52      433.42     13.60 o 
  -9   9   5      221.59      226.82     11.42 o 
  -7   9   5        7.63        5.10      4.39 o 
  -5   9   5     1676.84     1675.89     23.64 o 
  -3   9   5     5525.66     5632.11     53.95 o 
  -1   9   5     1437.61     1420.26     34.13 o 
   1   9   5     1736.09     1546.22     26.41 o 
   3   9   5       19.49       16.58      8.81 o 
   5   9   5     2185.06     2206.54     40.50 o 
   7   9   5     1089.62     1053.12     30.18 o 
   9   9   5     1963.58     1972.31     48.74 o 
  11   9   5      353.82      322.62     25.14 o 
  13   9   5      517.07      437.79    105.57 o 
 -14  10   5      227.89      170.20     24.04 o 
 -12  10   5      532.05      575.16     40.24 o 
 -10  10   5      581.87      580.66     31.33 o 
  -8  10   5     1673.01     1646.24     35.49 o 
  -6  10   5       40.55       50.98      6.56 o 
  -4  10   5       21.74       26.35      9.47 o 
  -2  10   5      808.26      814.30     11.51 o 
   0  10   5     3088.92     3190.04     39.91 o 
   2  10   5     1232.17     1225.01     22.66 o 
   4  10   5     1905.60     1991.71     36.02 o 
   6  10   5     2342.31     2243.81     44.69 o 
   8  10   5     2022.44     2008.31     45.52 o 
  10  10   5      754.36      751.30     35.69 o 
  12  10   5      135.61      113.06     32.32 o 
 -13  11   5      259.09      313.58     23.94 o 
 -11  11   5      609.04      545.58     15.24 o 
  -9  11   5      488.44      529.17     13.12 o 
  -7  11   5      266.23      276.04     15.71 o 
  -5  11   5      285.04      303.78     14.41 o 
  -3  11   5     1266.95     1303.60     27.22 o 
  -1  11   5     1138.74     1053.72     12.82 o 
   1  11   5     1462.49     1374.54     25.85 o 
   3  11   5     1203.15     1306.15     34.55 o 
   5  11   5      753.58      812.59     20.74 o 
   7  11   5     1194.79     1172.64     34.93 o 
   9  11   5      864.70      850.15     37.42 o 
  11  11   5       64.80       56.93     20.81 o 
 -12  12   5      206.08      235.57     19.41 o 
 -10  12   5       88.30      107.87     14.38 o 
  -8  12   5      905.94      889.86     40.59 o 
  -6  12   5      512.23      532.28     21.26 o 
  -4  12   5       86.48      103.63      8.85 o 
  -2  12   5     1064.79     1135.35     31.85 o 
   0  12   5      426.50      465.83     20.03 o 
   2  12   5     1804.07     1697.28     45.58 o 
   4  12   5      899.09      848.82     35.29 o 
   6  12   5      218.30      259.56     17.67 o 
   8  12   5     1017.45     1018.73     28.38 o 
  10  12   5      780.95      837.87     47.26 o 
 -11  13   5       33.10       22.98     13.15 o 
  -9  13   5      507.21      582.28     39.14 o 
  -7  13   5      473.07      502.54     23.76 o 
  -5  13   5      660.18      671.65     21.62 o 
  -3  13   5      340.07      353.89     13.24 o 
  -1  13   5     1108.35      995.41     58.81 o 
   1  13   5      333.44      306.08     16.53 o 
   3  13   5      390.90      419.58     22.97 o 
   5  13   5       86.35      115.73     16.63 o 
   7  13   5      663.47      661.59     32.71 o 
   9  13   5      575.00      700.09     60.76 o 
  -8  14   5      100.70      122.23     18.00 o 
  -6  14   5       87.28       95.14     12.26 o 
  -4  14   5      992.68     1085.82     19.42 o 
  -2  14   5      502.48      469.85     26.85 o 
   0  14   5      299.25      344.54     27.78 o 
   2  14   5      463.44      489.63     23.89 o 
   4  14   5       41.59       43.21     19.52 o 
   6  14   5      172.77      258.77     37.27 o 
   8  14   5       90.50       99.17     19.00 o 
  -7  15   5      129.68      129.94     22.80 o 
  -5  15   5       19.38       23.50     10.59 o 
  -3  15   5       46.25       57.84     18.63 o 
  -1  15   5      296.95      325.78     22.29 o 
   1  15   5      191.87      219.24     17.56 o 
   3  15   5        4.22       16.46     12.74 o 
   5  15   5      375.36      454.34     30.06 o 
  -4  16   5      394.85      367.16     32.48 o 
  -2  16   5       40.57       32.78     24.13 o 
   0  16   5       21.44       26.69     14.44 o 
   2  16   5       41.02       40.04     12.72 o 
   4  16   5       30.88       44.25     15.78 o 
 -16   0   6      192.95      294.60     64.78 o 
 -14   0   6      678.77      640.01     48.17 o 
 -12   0   6      544.04      547.04     31.27 o 
 -10   0   6     2392.71     2472.05     57.10 o 
  -8   0   6     3626.66     3625.18     54.15 o 
  -6   0   6     4600.14     4935.84     83.93 o 
  -4   0   6     6226.54     6090.10     85.11 o 
  -2   0   6     7608.08     7779.43     84.27 o 
   0   0   6     4617.04     4571.28     60.12 o 
   2   0   6    11867.13    11879.94    176.16 o 
   4   0   6     6757.84     6478.92     88.95 o 
   6   0   6     6513.28     6145.38     87.57 o 
   8   0   6     1734.12     1658.86     46.17 o 
  10   0   6     1985.50     2273.13     50.25 o 
  12   0   6     2455.80     2333.66     49.09 o 
  14   0   6     2236.66     2094.13     51.34 o 
 -17   1   6      195.66      172.05     30.78 o 
 -15   1   6      184.37      176.28     25.73 o 
 -13   1   6      703.92      700.62     28.68 o 
 -11   1   6        6.71        1.05     12.94 o 
  -9   1   6     3351.78     3304.69     39.97 o 
  -7   1   6     2271.18     2197.39     30.46 o 
  -5   1   6     3995.48     4012.40     34.44 o 
  -3   1   6     3965.99     3726.38     31.73 o 
  -1   1   6     7855.28     7788.14    131.03 o 
   1   1   6    17088.91    17452.13    181.68 o 
   3   1   6     9804.91     9655.50    113.86 o 
   5   1   6     1462.02     1294.26     18.49 o 
   7   1   6     3345.50     3307.40     35.59 o 
   9   1   6     8009.83     7261.26     80.91 o 
  11   1   6     3739.13     3661.68     51.96 o 
  13   1   6     1275.05     1247.78     25.79 o 
  15   1   6      909.84      887.19     45.04 o 
 -16   2   6      136.89      146.60     24.38 o 
 -14   2   6      187.19      176.46     23.57 o 
 -12   2   6     1870.73     1916.20     42.57 o 
 -10   2   6     2076.60     2090.72     34.10 o 
  -8   2   6     1167.20     1146.87     20.27 o 
  -6   2   6     1367.90     1382.89     15.68 o 
  -4   2   6     3461.60     3485.29     28.11 o 
  -2   2   6    16653.63    17437.15    168.85 o 
   0   2   6     4453.32     4175.47     62.96 o 
   2   2   6      466.89      402.70      9.32 o 
   4   2   6     3170.09     3070.35     35.18 o 
   6   2   6     2826.28     2711.51     28.37 o 
   8   2   6     7758.78     7610.88     89.03 o 
  10   2   6      340.85      408.46     15.05 o 
  12   2   6     1008.14     1016.76     25.55 o 
  14   2   6     1358.18     1350.34     28.33 o 
 -15   3   6      202.93      220.60     24.88 o 
 -13   3   6      224.83      245.85     24.16 o 
 -11   3   6     1442.91     1434.69     26.71 o 
  -9   3   6      835.64      815.43     20.36 o 
  -7   3   6       36.64       42.38      5.22 o 
  -5   3   6       27.76       30.08      2.57 o 
  -3   3   6     3141.60     2877.47     27.94 o 
  -1   3   6     5290.81     5438.91     47.14 o 
   1   3   6     1657.54     1633.83     17.92 o 
   3   3   6      919.62      900.96     16.02 o 
   5   3   6     6351.91     6229.21     55.73 o 
   7   3   6     6160.39     5938.81     70.01 o 
   9   3   6     4580.23     4459.50     52.07 o 
  11   3   6       55.09       53.96      9.14 o 
  13   3   6      344.92      345.47     16.10 o 
  15   3   6      340.98      304.84     28.96 o 
 -16   4   6       18.92       24.32     19.54 o 
 -14   4   6        2.16        9.56     11.32 o 
 -12   4   6      558.49      597.60     31.52 o 
 -10   4   6      865.24      892.05     20.29 o 
  -8   4   6     2140.83     2120.76     30.50 o 
  -6   4   6     1754.13     1730.57     17.46 o 
  -4   4   6      608.87      601.84     12.04 o 
  -2   4   6      674.63      678.14     10.97 o 
   0   4   6      567.10      535.73      9.20 o 
   2   4   6       26.34       51.71      8.21 o 
   4   4   6     2166.17     2205.57     26.14 o 
   6   4   6       75.12      109.01     18.11 o 
   8   4   6     3055.96     2972.75     32.46 o 
  10   4   6      109.96      107.63     13.32 o 
  12   4   6      270.24      275.62     14.72 o 
  14   4   6     1013.14     1059.31     28.38 o 
 -15   5   6      506.44      507.38     37.46 o 
 -13   5   6        2.68        1.02     10.90 o 
 -11   5   6       44.49       43.70     12.01 o 
  -9   5   6      297.29      348.77     21.11 o 
  -7   5   6      135.20      152.37     14.10 o 
  -5   5   6      900.55      885.45     17.09 o 
  -3   5   6      115.76      173.69      7.86 o 
  -1   5   6       71.15       80.71      9.63 o 
   1   5   6     1739.03     1839.45     19.45 o 
   3   5   6      349.35      390.36     13.52 o 
   5   5   6     9237.38     9032.27     99.89 o 
   7   5   6      131.78      143.47      8.13 o 
   9   5   6        7.56       10.96      9.20 o 
  11   5   6      553.12      594.43     19.71 o 
  13   5   6       75.09       50.59     19.01 o 
 -16   6   6       33.72       38.76     24.24 o 
 -14   6   6       67.06       58.49     15.90 o 
 -12   6   6       26.49       29.99     13.54 o 
 -10   6   6       61.09       50.87     10.52 o 
  -8   6   6      258.82      273.70      8.47 o 
  -6   6   6     3512.36     3550.49     60.22 o 
  -4   6   6      286.47      314.09     15.26 o 
  -2   6   6       26.93       24.88      4.95 o 
   0   6   6      460.28      437.27     12.71 o 
   2   6   6      722.26      722.57     44.17 o 
   4   6   6       39.01       38.87     12.78 o 
   6   6   6     4751.72     4772.76     51.29 o 
   8   6   6      164.61      168.17     10.32 o 
  10   6   6     1882.86     1868.21     26.11 o 
  12   6   6      619.00      674.69     24.17 o 
  14   6   6     1441.77     1555.34     88.22 o 
 -15   7   6      520.15      444.48     39.33 o 
 -13   7   6       33.40       37.27     13.75 o 
 -11   7   6        0.62        1.55     10.62 o 
  -9   7   6      221.78      228.12     11.22 o 
  -7   7   6      847.58      908.09     11.71 o 
  -5   7   6     1641.64     1688.06     23.95 o 
  -3   7   6      187.41      161.91      9.07 o 
  -1   7   6      451.89      443.48      9.31 o 
   1   7   6      199.75      193.76     13.56 o 
   3   7   6      290.01      270.31     19.44 o 
   5   7   6     2332.94     2199.25     44.29 o 
   7   7   6       69.73       74.80     16.51 o 
   9   7   6       70.56       71.25      5.98 o 
  11   7   6      901.57      879.08     18.80 o 
  13   7   6       10.08       10.76     17.52 o 
 -14   8   6        0.16       16.48     19.33 o 
 -12   8   6       61.21       80.60      7.99 o 
 -10   8   6       42.71       41.78      6.65 o 
  -8   8   6       10.46       12.06      6.80 o 
  -6   8   6     2132.29     2185.08     33.01 o 
  -4   8   6      145.79      138.91      9.63 o 
  -2   8   6      277.14      297.99      9.74 o 
   0   8   6      106.31      121.99      9.82 o 
   2   8   6        8.95       18.07      6.67 o 
   4   8   6      353.70      355.44     18.57 o 
   6   8   6      873.10      920.30     40.06 o 
   8   8   6        8.33        9.36     13.61 o 
  10   8   6      375.82      361.06     27.91 o 
  12   8   6        0.45       36.29     20.30 o 
 -13   9   6        7.62        9.65     12.96 o 
 -11   9   6       93.10       86.80      7.95 o 
  -9   9   6        8.40        6.21      7.91 o 
  -7   9   6      140.78      179.76     12.19 o 
  -5   9   6      489.46      507.09     17.45 o 
  -3   9   6      428.63      468.96     16.11 o 
  -1   9   6       23.97       26.45      2.73 o 
   1   9   6        5.74       17.03      8.15 o 
   3   9   6       32.60       36.60      8.94 o 
   5   9   6     3090.06     2999.09     53.46 o 
   7   9   6      243.92      269.91     23.53 o 
   9   9   6        8.84       -3.48     14.48 o 
  11   9   6        0.24      -20.36     24.37 o 
 -12  10   6       18.66        9.87     12.99 o 
 -10  10   6      164.13      133.61     10.99 o 
  -8  10   6      100.12       78.63      6.75 o 
  -6  10   6       69.07       73.00     11.21 o 
  -4  10   6        3.50        5.06      6.04 o 
  -2  10   6       10.78       22.27      3.91 o 
   0  10   6        3.13       -3.27      6.67 o 
   2  10   6      438.74      355.37     22.26 o 
   4  10   6      429.77      426.08     27.03 o 
   6  10   6       60.57       74.40     16.87 o 
   8  10   6        5.66       35.06     19.39 o 
  10  10   6      103.80      108.71     25.37 o 
  12  10   6       46.08       53.08     26.28 o 
 -11  11   6       56.44       38.12     13.53 o 
  -9  11   6       22.25        5.96     10.12 o 
  -7  11   6      105.73       72.48     10.94 o 
  -5  11   6        0.61        5.95      8.43 o 
  -3  11   6        0.59        0.28      4.67 o 
  -1  11   6        3.40        3.10      4.07 o 
   1  11   6      569.68      521.02     14.14 o 
   3  11   6      289.74      315.13     21.00 o 
   5  11   6        1.33        2.61     13.10 o 
   7  11   6      181.35      178.42     34.74 o 
   9  11   6      127.05      172.25     27.14 o 
  11  11   6       29.19       48.14     32.10 o 
 -10  12   6       15.89       16.94     12.50 o 
  -8  12   6       69.00       79.70     13.37 o 
  -6  12   6       66.36       58.87     10.62 o 
  -4  12   6       17.08       21.17      7.23 o 
  -2  12   6       47.85       39.07      6.31 o 
   0  12   6        1.61       -4.66     14.67 o 
   2  12   6      326.19      285.22     20.18 o 
   4  12   6       29.37       15.79     15.80 o 
   6  12   6      239.91      242.21     18.41 o 
   8  12   6       76.42       71.84     16.49 o 
  10  12   6      307.34      349.31     37.50 o 
  -9  13   6      125.12      107.85     12.66 o 
  -7  13   6       14.03       30.54      9.15 o 
  -5  13   6      254.54      282.77     12.39 o 
  -3  13   6      180.43      200.36     21.04 o 
  -1  13   6       45.29       80.60     20.23 o 
   1  13   6        6.93       38.71     11.62 o 
   3  13   6       15.62       16.03     10.01 o 
   5  13   6      891.94      837.13     36.84 o 
   7  13   6      216.68      220.03     19.36 o 
  -8  14   6      172.90      202.83     29.91 o 
  -6  14   6       26.60       47.12      9.65 o 
  -4  14   6      220.34      233.62     23.38 o 
  -2  14   6       46.59       67.52     25.17 o 
   0  14   6      753.96      760.67     27.01 o 
   2  14   6      325.88      313.49     16.80 o 
   4  14   6      322.82      363.96     31.26 o 
   6  14   6      115.83      114.13     18.97 o 
  -5  15   6      493.56      546.43     54.94 o 
  -3  15   6      288.83      288.10     23.72 o 
  -1  15   6      319.62      306.75     24.05 o 
   1  15   6      265.25      292.30     30.95 o 
   3  15   6      151.57      144.09     20.29 o 
   5  15   6      319.11      225.71     42.24 o 
  -2  16   6       90.05       68.00     24.31 o 
   0  16   6      398.98      424.41     43.85 o 
 -15   1   7       71.95       72.61     19.15 o 
 -13   1   7       19.85       22.82     10.78 o 
 -11   1   7       31.93       24.33      8.34 o 
  -9   1   7       59.23       62.60      7.97 o 
  -7   1   7      201.39      195.94     10.14 o 
  -5   1   7       32.82       23.08      4.59 o 
  -3   1   7       35.39       48.82      6.14 o 
  -1   1   7      455.64      497.58      9.12 o 
   1   1   7      235.30      241.29      8.82 o 
   3   1   7     2259.44     2437.05     63.77 o 
   5   1   7       89.53      131.66     10.64 o 
   7   1   7       54.21       57.53     10.07 o 
   9   1   7      174.68      225.15     20.76 o 
  11   1   7       10.66       22.24     10.21 o 
  13   1   7      326.30      314.42     22.21 o 
 -16   2   7      328.55      259.66     38.25 o 
 -14   2   7        2.70       -3.62     10.94 o 
 -12   2   7       64.55       69.20     12.06 o 
 -10   2   7       18.23       27.46      7.39 o 
  -8   2   7       76.25       66.34      6.38 o 
  -6   2   7     1786.77     1831.29     29.56 o 
  -4   2   7      119.31      136.73      8.64 o 
  -2   2   7       61.42       70.42      4.25 o 
   0   2   7     2995.47     3105.47     26.13 o 
   2   2   7      112.14      138.03      7.24 o 
   4   2   7     3356.23     3510.71     44.91 o 
   6   2   7       90.28      104.81      8.77 o 
   8   2   7      623.91      613.61     24.28 o 
  10   2   7      102.72      117.65     19.93 o 
  12   2   7      547.15      574.79     21.06 o 
  14   2   7      790.14      870.94     43.63 o 
 -15   3   7      109.09       76.00     14.31 o 
 -13   3   7       40.76       48.24     14.29 o 
 -11   3   7      334.51      335.70     19.62 o 
  -9   3   7      144.21      159.93     16.22 o 
  -7   3   7       33.53       27.48      5.77 o 
  -5   3   7       52.21       41.76      8.81 o 
  -3   3   7      353.88      382.48      9.56 o 
  -1   3   7     1174.20     1280.67     13.19 o 
   1   3   7     3770.71     3785.21     33.45 o 
   3   3   7     6010.69     6167.97     81.00 o 
   5   3   7     1034.84     1118.71     21.23 o 
   7   3   7       19.46       12.31      9.19 o 
   9   3   7      849.08      867.77     17.00 o 
  11   3   7      698.44      704.28     17.21 o 
  13   3   7      594.40      575.13     18.34 o 
 -16   4   7       46.28       31.30     15.86 o 
 -14   4   7       71.13       64.65     13.95 o 
 -12   4   7      119.58      138.62     15.01 o 
 -10   4   7      215.92      251.63     18.69 o 
  -8   4   7       99.45       96.20      5.54 o 
  -6   4   7     3857.40     3825.62     56.47 o 
  -4   4   7      902.92      847.25     16.68 o 
  -2   4   7      186.25      167.22      7.81 o 
   0   4   7     1458.76     1513.83     23.80 o 
   2   4   7       16.01       21.98      3.86 o 
   4   4   7     3096.61     3089.74     36.28 o 
   6   4   7     3197.62     3071.01     48.54 o 
   8   4   7      510.86      514.41     13.73 o 
  10   4   7     2192.87     2117.69     38.48 o 
  12   4   7      355.66      354.84     13.97 o 
  14   4   7     1131.53     1234.32     37.60 o 
 -15   5   7       57.09       35.87     14.38 o 
 -13   5   7      124.51      117.95     15.98 o 
 -11   5   7      134.34      130.14     13.40 o 
  -9   5   7      358.61      320.96      8.83 o 
  -7   5   7      739.51      870.74     35.48 o 
  -5   5   7     2823.24     2791.57     44.56 o 
  -3   5   7      848.48      832.02     14.78 o 
  -1   5   7      366.79      335.99     10.73 o 
   1   5   7      156.83      170.38      7.64 o 
   3   5   7     3237.96     3207.15     30.46 o 
   5   5   7     1604.47     1603.93     16.50 o 
   7   5   7      510.00      497.62     16.59 o 
   9   5   7     1760.25     1831.13     27.75 o 
  11   5   7     1049.63      997.18     20.50 o 
  13   5   7      749.74      773.95     19.05 o 
 -14   6   7       96.10      117.04     18.13 o 
 -12   6   7      127.64      139.21     16.59 o 
 -10   6   7      252.38      275.93     22.87 o 
  -8   6   7        4.29       10.12      9.18 o 
  -6   6   7     4959.90     4797.24     59.28 o 
  -4   6   7      441.36      466.28     15.68 o 
  -2   6   7     1384.52     1406.81     19.11 o 
   0   6   7      133.37      129.38      6.59 o 
   2   6   7      622.65      659.87     21.67 o 
   4   6   7     4215.84     4200.89     86.76 o 
   6   6   7     1068.26     1098.93     21.80 o 
   8   6   7      414.25      435.51     10.40 o 
  10   6   7     1389.96     1350.72     29.86 o 
  12   6   7      358.55      353.51     35.43 o 
 -13   7   7      132.15      129.19     15.94 o 
 -11   7   7      284.47      250.72     14.32 o 
  -9   7   7      160.20      140.77      9.01 o 
  -7   7   7     1117.77     1135.49     24.77 o 
  -5   7   7      820.11      835.14     16.53 o 
  -3   7   7      223.57      221.07      8.35 o 
  -1   7   7     2224.63     2149.31     23.30 o 
   1   7   7      854.06      870.65     13.77 o 
   3   7   7     2559.68     2647.36    109.38 o 
   5   7   7      445.38      407.59     22.91 o 
   7   7   7      356.03      363.59     50.26 o 
   9   7   7      651.23      653.90     31.57 o 
  11   7   7      272.75      304.47     24.48 o 
  13   7   7     1409.23     1424.95     69.95 o 
 -14   8   7      103.01      108.26     16.73 o 
 -12   8   7      347.98      374.45     21.27 o 
 -10   8   7      740.43      664.07     42.09 o 
  -8   8   7      101.07       93.26     13.31 o 
  -6   8   7        6.56        7.18      7.51 o 
  -4   8   7      144.33      143.17      7.70 o 
  -2   8   7     1331.43     1449.25     15.37 o 
   0   8   7     3466.22     3457.06     61.67 o 
   2   8   7     2649.08     2367.63    179.66 o 
   4   8   7     2248.22     2296.11     53.62 o 
   6   8   7       12.19       13.42     15.42 o 
   8   8   7      496.03      513.47     27.25 o 
  10   8   7      248.34      238.24     31.41 o 
  12   8   7      352.69      410.10     37.17 o 
 -13   9   7      134.41      103.08     17.54 o 
 -11   9   7      255.88      306.41     20.57 o 
  -9   9   7      672.19      705.15     22.00 o 
  -7   9   7      765.05      732.71     37.44 o 
  -5   9   7      472.77      509.95     17.89 o 
  -3   9   7      935.12      951.20     13.51 o 
  -1   9   7     1332.29     1462.02     63.09 o 
   1   9   7      817.19      834.20     24.56 o 
   3   9   7       20.76       18.80      8.14 o 
   5   9   7      584.98      568.93     43.13 o 
   7   9   7     2216.18     2283.26     50.26 o 
   9   9   7      660.55      635.07     50.04 o 
  11   9   7      201.84      235.98     32.57 o 
 -12  10   7      145.16      157.00     21.66 o 
 -10  10   7      425.20      411.92     22.22 o 
  -8  10   7      523.07      531.04     18.13 o 
  -6  10   7        9.74       14.86      7.85 o 
  -4  10   7     1172.05     1180.34     18.64 o 
  -2  10   7     1099.79     1134.21     19.29 o 
   0  10   7      894.22      808.85     38.52 o 
   2  10   7      464.74      450.54     13.58 o 
   4  10   7      530.04      596.46     33.74 o 
   6  10   7      358.06      368.06     38.44 o 
   8  10   7     2575.18     2699.38     67.46 o 
  10  10   7      287.69      253.56     40.18 o 
 -11  11   7      226.13      268.37     26.54 o 
  -9  11   7      216.61      238.62     27.22 o 
  -7  11   7      664.11      687.26     18.52 o 
  -5  11   7      670.20      647.89     18.66 o 
  -3  11   7     1088.85     1122.90     15.32 o 
  -1  11   7      446.78      438.21     43.24 o 
   1  11   7       19.77       64.06     25.95 o 
   3  11   7      140.23      183.35     18.75 o 
   5  11   7      504.36      529.56     32.71 o 
   7  11   7     2222.21     2244.93     70.20 o 
   9  11   7      479.43      407.10     39.03 o 
 -10  12   7      211.26      240.09     22.39 o 
  -8  12   7      140.36      158.93     12.28 o 
  -6  12   7      301.22      325.21     31.28 o 
  -4  12   7       54.48       54.88     10.89 o 
  -2  12   7      835.79      818.61     28.88 o 
   0  12   7      297.81      325.35     21.91 o 
   2  12   7     1353.48     1233.46     34.16 o 
   4  12   7      494.98      539.15     28.60 o 
   6  12   7      166.09      163.38     18.18 o 
   8  12   7     1020.14     1055.60     36.86 o 
  -9  13   7      152.93      147.34     20.65 o 
  -7  13   7       20.12       17.28     10.09 o 
  -5  13   7       89.97      117.81     11.04 o 
  -3  13   7      283.88      292.07     23.16 o 
  -1  13   7      316.63      327.34     26.44 o 
   1  13   7      498.47      602.71     36.84 o 
   3  13   7     1017.05     1028.67     55.93 o 
   5  13   7      129.15      112.48     16.38 o 
   7  13   7      243.40      290.54     22.02 o 
  -6  14   7      138.96      113.64     27.94 o 
  -4  14   7       55.45       68.44     19.00 o 
  -2  14   7      224.50      231.58     35.96 o 
   0  14   7      305.16      313.17     24.65 o 
   2  14   7      275.41      208.18     30.14 o 
   4  14   7       49.32       62.33     26.44 o 
  -3  15   7      285.35      252.71     53.67 o 
  -1  15   7       66.05       69.37     21.19 o 
   1  15   7      193.96      165.04     23.35 o 
 -14   0   8     1073.82     1006.65     39.38 o 
 -12   0   8      277.13      304.27     30.51 o 
 -10   0   8      214.18      234.00     15.81 o 
  -8   0   8       71.70      106.36     15.09 o 
  -6   0   8      678.00      653.34     15.04 o 
  -4   0   8     2275.11     2270.66     37.53 o 
  -2   0   8      980.00      879.64     17.41 o 
   0   0   8      819.90      752.69     15.50 o 
   2   0   8     6300.14     6456.34     77.36 o 
   4   0   8      264.41      281.60     13.44 o 
   6   0   8     2713.30     2887.00     92.65 o 
   8   0   8       40.09       10.89     10.49 o 
  10   0   8     1485.47     1509.14     41.02 o 
  12   0   8     1475.85     1369.32     37.25 o 
 -15   1   8       36.78       32.68     11.87 o 
 -13   1   8       83.84       86.61     12.49 o 
 -11   1   8      308.43      299.87     17.65 o 
  -9   1   8      827.73      838.23     14.74 o 
  -7   1   8      108.34      102.52      6.36 o 
  -5   1   8        7.90        4.73      5.13 o 
  -3   1   8     2101.15     2153.09     26.67 o 
  -1   1   8     1200.57     1169.70     27.00 o 
   1   1   8     3422.69     3486.40     33.04 o 
   3   1   8     2677.41     2742.88     31.32 o 
   5   1   8     1115.51     1146.78     20.52 o 
   7   1   8     5771.65     5521.65     61.12 o 
   9   1   8      758.94      787.84     17.13 o 
  11   1   8      948.13      979.43     21.24 o 
  13   1   8     1230.53     1307.26     63.52 o 
 -14   2   8      130.94      114.27     12.74 o 
 -12   2   8      324.20      347.19     18.52 o 
 -10   2   8      614.17      599.46     13.84 o 
  -8   2   8      985.05     1025.62     16.31 o 
  -6   2   8      958.92      940.32     14.48 o 
  -4   2   8     1593.88     1606.46     21.97 o 
  -2   2   8     1065.09     1103.52     13.08 o 
   0   2   8      739.43      743.08     19.63 o 
   2   2   8      823.25      882.83     19.42 o 
   4   2   8      326.78      329.81     19.01 o 
   6   2   8     2194.84     2221.84     28.65 o 
   8   2   8     2006.79     2034.50     34.75 o 
  10   2   8      746.88      736.82     20.74 o 
  12   2   8     1120.74     1060.25     23.22 o 
 -15   3   8       11.39       11.27      9.91 o 
 -13   3   8        1.81       16.33      8.80 o 
 -11   3   8      376.70      392.49     14.27 o 
  -9   3   8      168.80      178.27      9.68 o 
  -7   3   8      984.67      926.05     20.56 o 
  -5   3   8      253.74      227.42     18.36 o 
  -3   3   8     2074.40     2042.29     32.21 o 
  -1   3   8     4956.09     4899.84    133.27 o 
   1   3   8      490.61      526.30      9.10 o 
   3   3   8     1862.28     1862.83     21.10 o 
   5   3   8      348.35      360.10     15.25 o 
   7   3   8     5457.08     5329.65     65.28 o 
   9   3   8     2196.63     2110.25     31.17 o 
  11   3   8      161.43      171.10     13.38 o 
  13   3   8      412.31      483.95    109.44 o 
 -14   4   8       43.33       30.94      9.66 o 
 -12   4   8      252.36      253.31     13.87 o 
 -10   4   8      624.52      605.72     36.65 o 
  -8   4   8     1665.21     1607.05     55.85 o 
  -6   4   8      237.86      270.02     13.35 o 
  -4   4   8     2423.68     2488.20     31.22 o 
  -2   4   8     1240.92     1283.29     18.83 o 
   0   4   8     1505.46     1532.50     20.14 o 
   2   4   8       31.14       24.59      7.06 o 
   4   4   8        8.77       14.42      5.53 o 
   6   4   8     1225.29     1228.06     19.26 o 
   8   4   8     2376.48     2303.81     35.44 o 
  10   4   8      606.10      646.89     19.47 o 
  12   4   8     1676.69     1761.11     33.42 o 
 -15   5   8       86.97       79.61     17.47 o 
 -13   5   8      224.88      201.74     11.56 o 
 -11   5   8       29.82       27.43      6.28 o 
  -9   5   8      132.48       99.04     12.17 o 
  -7   5   8      686.35      762.40     36.37 o 
  -5   5   8      615.61      601.37     14.86 o 
  -3   5   8      936.73      910.67     15.54 o 
  -1   5   8     1697.32     1629.74     31.87 o 
   1   5   8     1892.09     1841.69     16.08 o 
   3   5   8     5206.49     5109.53     53.92 o 
   5   5   8      685.56      667.54     18.13 o 
   7   5   8      122.27      132.07     11.47 o 
   9   5   8      229.63      260.54     14.79 o 
  11   5   8      168.78      156.67     16.14 o 
 -14   6   8      187.88      209.16     29.60 o 
 -12   6   8      150.54      141.43     18.57 o 
 -10   6   8      748.43      587.20     53.91 o 
  -8   6   8     1037.57     1043.87     43.17 o 
  -6   6   8      336.84      340.71     19.83 o 
  -4   6   8      167.12      172.61     10.22 o 
  -2   6   8        7.18        9.37      5.92 o 
   0   6   8       49.94       54.78      5.26 o 
   2   6   8     1696.77     1685.98     18.58 o 
   4   6   8      495.55      494.50     17.63 o 
   6   6   8      715.79      733.12     22.52 o 
   8   6   8       11.20        5.79      5.83 o 
  10   6   8      307.76      314.44     26.25 o 
  12   6   8     1420.60     1610.00    107.29 o 
 -13   7   8       84.60       69.20     16.06 o 
 -11   7   8       22.78       25.97     13.14 o 
  -9   7   8      723.38      656.44     28.36 o 
  -7   7   8      994.38     1025.92     24.82 o 
  -5   7   8      361.65      322.96     15.64 o 
  -3   7   8        5.69       -1.32      6.43 o 
  -1   7   8      117.65      110.74      8.81 o 
   1   7   8       58.14       22.00     17.99 o 
   3   7   8     6354.72     6141.58    129.52 o 
   5   7   8      905.31      933.35     62.50 o 
   7   7   8      377.24      423.16     41.35 o 
   9   7   8       32.66       33.90     16.83 o 
  11   7   8       58.57       82.91     20.49 o 
 -12   8   8        7.70       22.85     14.99 o 
 -10   8   8      191.73      235.12     21.56 o 
  -8   8   8       25.66       26.73     13.95 o 
  -6   8   8      517.51      479.10     18.63 o 
  -4   8   8        0.54       -5.70      5.70 o 
  -2   8   8      157.38      162.02     12.81 o 
   0   8   8      193.16      152.90     16.60 o 
   2   8   8       14.53       -1.29      5.37 o 
   4   8   8       15.99       32.15     18.18 o 
   6   8   8        0.83       31.04     24.45 o 
   8   8   8        9.60       38.01     17.52 o 
  10   8   8      193.97      193.45     23.75 o 
 -11   9   8        4.71       26.37     14.41 o 
  -9   9   8      492.46      454.98     19.04 o 
  -7   9   8       56.85       38.54     11.85 o 
  -5   9   8        5.30       12.03      7.80 o 
  -3   9   8       41.86       35.98      5.94 o 
  -1   9   8      509.61      446.08     21.11 o 
   1   9   8      449.35      397.27     29.84 o 
   3   9   8       37.89       37.26     12.29 o 
   5   9   8        0.63        5.70     17.61 o 
   7   9   8        4.01       12.13     20.74 o 
   9   9   8      239.58      298.90     32.02 o 
 -10  10   8       14.18       25.55     12.43 o 
  -8  10   8       10.62        8.23     10.97 o 
  -6  10   8       53.98       32.18     12.14 o 
  -4  10   8       12.67       26.02     10.64 o 
  -2  10   8      150.22      175.15     14.45 o 
   0  10   8        7.94       21.09     16.75 o 
   2  10   8      180.77      192.74     11.61 o 
   4  10   8      391.78      443.05     21.02 o 
   6  10   8      145.93      123.64     32.13 o 
   8  10   8       11.61       15.67     18.73 o 
  -9  11   8        2.75       12.74     10.63 o 
  -7  11   8       22.36       28.64     12.59 o 
  -5  11   8      459.62      503.13     27.43 o 
  -3  11   8      212.36      219.48     12.95 o 
  -1  11   8       14.20       61.08     16.38 o 
   1  11   8       86.35      138.52     46.88 o 
   3  11   8        7.48       11.17      7.90 o 
   5  11   8        4.68       17.53     15.42 o 
   7  11   8       11.38       57.47     31.94 o 
  -8  12   8        8.27       18.33     11.85 o 
  -6  12   8       59.49       49.74     15.53 o 
  -4  12   8       56.77       57.01     18.26 o 
  -2  12   8      567.04      573.03     32.11 o 
   0  12   8      112.90      139.84     20.47 o 
   2  12   8       19.99       46.66     31.74 o 
   4  12   8       20.20        4.27     25.85 o 
   6  12   8      339.77      383.30     21.27 o 
  -7  13   8      176.87      167.95     36.33 o 
  -5  13   8      343.77      395.58     35.59 o 
  -3  13   8       83.02      117.01     20.82 o 
  -1  13   8       20.71       40.80     17.89 o 
   1  13   8      117.35       85.56     20.81 o 
   3  13   8       20.56       59.50     25.85 o 
   5  13   8      176.70      204.48     41.52 o 
  -4  14   8        8.98       -1.67     20.69 o 
  -2  14   8       29.45       19.29     20.87 o 
   0  14   8      227.36      202.47     38.80 o 
   2  14   8      251.53      293.31     35.28 o 
 -15   1   9        1.78       -9.75     18.63 o 
 -13   1   9        1.48        2.29      8.93 o 
 -11   1   9       35.21       34.37     10.86 o 
  -9   1   9       14.89       15.25      7.51 o 
  -7   1   9       69.97       65.45      5.98 o 
  -5   1   9       39.89       45.94     12.54 o 
  -3   1   9      781.73      779.81     16.33 o 
  -1   1   9      185.61      187.84     10.49 o 
   1   1   9      127.54      125.00      6.77 o 
   3   1   9      377.77      395.86     10.56 o 
   5   1   9      110.20      110.34     12.42 o 
   7   1   9        5.77       14.72     11.11 o 
   9   1   9        1.31       21.57     10.48 o 
  11   1   9        2.99       31.28     11.56 o 
 -14   2   9        4.07        7.24     11.26 o 
 -12   2   9      132.89      144.37     11.10 o 
 -10   2   9        6.96       -1.92      7.18 o 
  -8   2   9      345.66      343.90     12.62 o 
  -6   2   9       45.67       32.61      8.35 o 
  -4   2   9      343.72      344.89     13.12 o 
  -2   2   9      243.95      287.94     10.26 o 
   0   2   9      349.65      350.54     13.89 o 
   2   2   9      203.59      201.66      7.39 o 
   4   2   9     2882.36     2936.32     39.14 o 
   6   2   9      181.33      197.47     17.21 o 
   8   2   9       75.23       88.22     11.45 o 
  10   2   9       10.97       42.59     12.77 o 
  12   2   9       68.70       68.76     23.11 o 
 -13   3   9        0.78        0.41      7.90 o 
 -11   3   9        1.93        4.57      6.24 o 
  -9   3   9        5.00        4.81      6.25 o 
  -7   3   9      305.34      337.35     13.89 o 
  -5   3   9      197.93      195.18     12.96 o 
  -3   3   9        1.88       -0.33      6.90 o 
  -1   3   9      288.56      294.58     11.95 o 
   1   3   9      243.05      278.49      7.30 o 
   3   3   9        3.90        5.41      4.80 o 
   5   3   9      192.67      206.19     10.16 o 
   7   3   9      185.61      231.28     24.67 o 
   9   3   9      138.79      121.05     11.71 o 
  11   3   9      203.27      262.02     17.44 o 
 -14   4   9       64.50       71.31     16.14 o 
 -12   4   9       96.48      100.13     18.80 o 
 -10   4   9       86.90       62.36     10.64 o 
  -8   4   9      151.82      139.81     13.79 o 
  -6   4   9      311.02      299.77     16.56 o 
  -4   4   9      486.22      497.40     14.91 o 
  -2   4   9      587.86      554.06     15.46 o 
   0   4   9      508.33      484.19      8.92 o 
   2   4   9      393.52      418.47     13.84 o 
   4   4   9     1324.47     1343.73     22.00 o 
   6   4   9      131.54      128.77      7.34 o 
   8   4   9       61.40       83.61      9.97 o 
  10   4   9      365.55      369.04     16.16 o 
  12   4   9      382.34      429.78     48.60 o 
 -13   5   9       61.88       57.09     18.58 o 
 -11   5   9       89.50       89.21     14.38 o 
  -9   5   9        3.93       -0.97     10.71 o 
  -7   5   9      280.97      281.22     16.85 o 
  -5   5   9      271.00      319.65     20.07 o 
  -3   5   9      994.84     1036.15     21.41 o 
  -1   5   9      864.31      869.33     17.19 o 
   1   5   9      930.45      948.29     17.33 o 
   3   5   9      189.58      202.28     11.22 o 
   5   5   9      100.53      113.18      6.56 o 
   7   5   9      100.38      115.91      7.67 o 
   9   5   9      424.81      411.16     25.89 o 
  11   5   9      617.34      486.99     51.80 o 
 -12   6   9      197.93      189.96     24.13 o 
 -10   6   9       44.67       45.23     15.57 o 
  -8   6   9      143.96      134.08     15.41 o 
  -6   6   9      945.69      962.43     21.97 o 
  -4   6   9      113.10      122.39      8.44 o 
  -2   6   9     1512.17     1458.30     23.46 o 
   0   6   9      114.12      128.29      6.59 o 
   2   6   9     2301.88     2373.51     27.01 o 
   4   6   9     1823.34     1875.30     49.33 o 
   6   6   9      356.56      385.08     41.16 o 
   8   6   9      308.44      330.08     32.17 o 
  10   6   9      385.46      413.04     29.97 o 
 -13   7   9       61.31       51.26     18.41 o 
 -11   7   9      410.39      433.66     24.31 o 
  -9   7   9      299.44      325.22     18.38 o 
  -7   7   9      976.81      977.20     23.64 o 
  -5   7   9      432.89      452.82     15.86 o 
  -3   7   9      253.03      277.44     23.62 o 
  -1   7   9      362.73      359.23      8.60 o 
   1   7   9      422.68      462.68     12.20 o 
   3   7   9     2562.89     2594.30    111.17 o 
   5   7   9     1963.16     2051.97     55.10 o 
   7   7   9      638.16      615.13     56.11 o 
   9   7   9      714.94      794.04     36.95 o 
 -12   8   9       98.25       72.02     17.35 o 
 -10   8   9      119.24      110.41     22.97 o 
  -8   8   9      725.42      626.33     22.70 o 
  -6   8   9      434.33      448.35     17.22 o 
  -4   8   9      604.83      591.56     13.07 o 
  -2   8   9      645.78      621.91     18.68 o 
   0   8   9     1562.64     1504.33     37.06 o 
   2   8   9     1423.58     1486.68     39.76 o 
   4   8   9      244.01      256.79     26.33 o 
   6   8   9     1395.00     1417.88     52.11 o 
   8   8   9     1648.93     1524.50     72.72 o 
  10   8   9      339.16      441.57     88.16 o 
 -11   9   9      138.45      118.30     20.19 o 
  -9   9   9      548.16      496.83     20.19 o 
  -7   9   9      194.74      180.47     14.12 o 
  -5   9   9      296.77      306.49     16.66 o 
  -3   9   9      750.00      724.68     29.93 o 
  -1   9   9      391.77      396.90     26.01 o 
   1   9   9      564.31      533.78     52.77 o 
   3   9   9      909.17      988.77     22.15 o 
   5   9   9     1330.79     1254.50     95.36 o 
   7   9   9     1347.09     1409.22     55.45 o 
   9   9   9      520.91      517.90     49.41 o 
 -10  10   9       86.32       97.61     23.80 o 
  -8  10   9      234.61      225.82     37.32 o 
  -6  10   9       10.83        4.07     12.52 o 
  -4  10   9      816.46      801.21     28.84 o 
  -2  10   9      946.46      926.14     31.36 o 
   0  10   9     2455.91     2291.10    109.10 o 
   2  10   9      639.15      649.42     44.00 o 
   4  10   9      189.54      160.40     27.26 o 
   6  10   9      906.01      940.02    101.82 o 
   8  10   9      853.13      894.92    101.63 o 
  -9  11   9       61.13       57.79     15.51 o 
  -7  11   9       60.77       56.29     11.37 o 
  -5  11   9      173.16      197.57     22.82 o 
  -3  11   9      503.05      596.43     44.72 o 
  -1  11   9      278.11      302.02     21.60 o 
   1  11   9      143.72      214.22     51.65 o 
   3  11   9      261.25      264.97     78.01 o 
   5  11   9      411.76      368.00     36.56 o 
   7  11   9      364.19      394.91     56.11 o 
  -6  12   9       55.90       53.96     25.56 o 
  -4  12   9      256.40      255.46     33.97 o 
  -2  12   9      229.13      215.48     23.77 o 
   0  12   9       92.25       69.75     23.38 o 
   2  12   9      240.06      279.03     50.63 o 
   4  12   9        6.48        0.90     26.96 o 
  -5  13   9      102.98       94.07     28.07 o 
  -3  13   9       69.99       74.10     34.45 o 
  -1  13   9        4.47        9.26     21.80 o 
   1  13   9      104.06      130.31     29.30 o 
   3  13   9        5.29       10.24     23.91 o 
 -12   0  10       48.99       54.83     19.84 o 
 -10   0  10      660.76      649.25     20.60 o 
  -8   0  10      952.63      937.77     44.87 o 
  -6   0  10      756.24      752.97     24.81 o 
  -4   0  10      740.22      764.69     61.52 o 
  -2   0  10       68.91       73.31     10.48 o 
   0   0  10       37.37       41.25      8.03 o 
   2   0  10      195.61      198.09     17.08 o 
   4   0  10      793.19      823.72     18.66 o 
   6   0  10     2676.27     2707.35     74.32 o 
   8   0  10       87.89       93.02     22.02 o 
  10   0  10      542.99      443.93     35.19 o 
 -13   1  10       68.95       61.01     10.28 o 
 -11   1  10      243.87      276.21     15.33 o 
  -9   1  10      295.04      299.92     17.74 o 
  -7   1  10        3.81        6.28      6.39 o 
  -5   1  10      817.82      826.24     18.87 o 
  -3   1  10      902.68      871.75     25.29 o 
  -1   1  10      223.54      201.30      8.57 o 
   1   1  10     3369.87     3348.90     32.85 o 
   3   1  10       35.31       34.20      6.26 o 
   5   1  10     3542.79     3646.64     59.71 o 
   7   1  10      771.60      827.99     26.18 o 
   9   1  10      160.78      211.05     38.70 o 
  11   1  10      762.84      764.65     36.08 o 
 -12   2  10      139.38      201.57     30.52 o 
 -10   2  10      311.78      333.96     11.49 o 
  -8   2  10      187.10      155.16     11.17 o 
  -6   2  10      281.12      290.72     27.44 o 
  -4   2  10      481.45      465.59     21.99 o 
  -2   2  10     1231.65     1186.61     23.21 o 
   0   2  10      917.66      904.91     23.65 o 
   2   2  10        7.81       25.25      9.88 o 
   4   2  10      192.44      208.28     18.37 o 
   6   2  10      465.82      510.83     28.79 o 
   8   2  10     1049.20     1126.55     47.98 o 
  10   2  10     1047.06     1088.96     42.43 o 
 -13   3  10       23.78       31.22     14.78 o 
 -11   3  10       15.45       17.39     14.79 o 
  -9   3  10      204.37      215.08     27.56 o 
  -7   3  10       23.15       27.76     10.53 o 
  -5   3  10      460.06      438.02     16.49 o 
  -3   3  10      820.82      794.09     26.78 o 
  -1   3  10     3190.76     3082.18     64.33 o 
   1   3  10     2653.19     2612.75     24.98 o 
   3   3  10       59.29       69.72      6.36 o 
   5   3  10      318.14      330.33     13.32 o 
   7   3  10      890.68      900.43     30.62 o 
   9   3  10      402.04      453.70     30.33 o 
 -12   4  10      269.86      285.25     27.27 o 
 -10   4  10      166.62      210.78     28.77 o 
  -8   4  10      275.81      259.97     41.70 o 
  -6   4  10       98.20       93.92     12.11 o 
  -4   4  10       66.39       58.89     12.91 o 
  -2   4  10      102.54      109.83     10.20 o 
   0   4  10      925.21      882.82     22.46 o 
   2   4  10      374.76      385.57      9.98 o 
   4   4  10      656.86      659.74     19.23 o 
   6   4  10      260.70      303.22     25.15 o 
   8   4  10      980.27     1047.12     33.97 o 
  10   4  10     1098.58     1311.60     68.41 o 
 -11   5  10      161.10      124.07     18.60 o 
  -9   5  10      445.06      488.07     21.89 o 
  -7   5  10      333.65      317.35     24.81 o 
  -5   5  10      349.42      333.66     14.49 o 
  -3   5  10      508.89      476.07     19.54 o 
  -1   5  10       11.72       12.03      6.18 o 
   1   5  10     1273.32     1215.79     23.34 o 
   3   5  10      844.35      864.36     12.73 o 
   5   5  10      828.19      794.27     29.55 o 
   7   5  10      477.29      561.71     51.37 o 
   9   5  10       14.58       34.08     31.01 o 
 -12   6  10      251.19      212.54     33.42 o 
 -10   6  10       29.35       18.47     12.42 o 
  -8   6  10       61.67       63.27     13.67 o 
  -6   6  10      341.91      341.63     18.39 o 
  -4   6  10       65.45       57.34      9.45 o 
  -2   6  10       16.87       27.33     10.22 o 
   0   6  10       27.14       50.12     13.78 o 
   2   6  10      370.57      359.55     11.09 o 
   4   6  10      881.84      958.84     60.64 o 
   6   6  10      322.23      317.26     34.14 o 
   8   6  10      187.99      282.38     42.94 o 
 -11   7  10      104.60       54.80     19.78 o 
  -9   7  10        0.32       -7.83     11.42 o 
  -7   7  10      255.27      240.84     25.78 o 
  -5   7  10      100.98      107.40     10.89 o 
  -3   7  10      720.66      654.69     16.69 o 
  -1   7  10       22.60       17.68      4.97 o 
   1   7  10      111.21       75.17     16.21 o 
   3   7  10      470.28      442.84     63.86 o 
   5   7  10      351.60      401.91     38.25 o 
   7   7  10        1.02       -7.08     25.00 o 
   9   7  10        1.16        4.43     52.29 o 
 -10   8  10       21.30       10.68     13.28 o 
  -8   8  10       42.63       29.37     12.36 o 
  -6   8  10       93.24       83.24     12.01 o 
  -4   8  10      139.28      133.09     20.94 o 
  -2   8  10       72.47       98.51     15.87 o 
   0   8  10        0.55       -7.46     15.75 o 
   2   8  10        2.75      -16.48     16.48 o 
   4   8  10       94.22       98.81     29.64 o 
   6   8  10       53.09       62.33     29.51 o 
   8   8  10      119.42      114.80     41.83 o 
  -9   9  10        0.86       13.49     11.19 o 
  -7   9  10        0.17       -1.88      8.72 o 
  -5   9  10       18.34       30.22      9.22 o 
  -3   9  10       35.58       24.02     15.27 o 
  -1   9  10        0.03        7.53     25.67 o 
   1   9  10      146.35      137.08     27.53 o 
   3   9  10      124.69      171.89     39.37 o 
   5   9  10       12.24       13.41     37.10 o 
   7   9  10       47.99       67.55     39.99 o 
  -8  10  10       41.26       23.25     13.14 o 
  -6  10  10        6.75       18.30     21.65 o 
  -4  10  10       86.41       53.92     21.22 o 
  -2  10  10       17.87       24.18     14.77 o 
   0  10  10        3.81       39.82     18.06 o 
   2  10  10       84.79       78.71     23.07 o 
   4  10  10      109.06      136.02     27.90 o 
   6  10  10      184.88      174.84     80.10 o 
  -7  11  10       62.02       86.12     48.20 o 
  -5  11  10        2.03      -20.44     28.47 o 
  -3  11  10        8.34        0.27     13.59 o 
  -1  11  10       51.75       98.68     47.68 o 
   1  11  10       13.15       40.08     36.94 o 
   3  11  10        1.58        4.67     26.31 o 
  -4  12  10       49.07       53.60     31.33 o 
  -2  12  10       68.33       58.03     21.31 o 
   0  12  10      244.89      242.77     40.96 o 
   2  12  10      361.83      326.05     52.05 o 
 -11   1  11        5.35       12.80      9.95 o 
  -9   1  11       32.88       18.54      6.61 o 
  -7   1  11      209.73      146.84     20.90 o 
  -5   1  11      332.61      338.45     34.64 o 
  -3   1  11        0.46        9.48     11.51 o 
  -1   1  11       12.32       17.56      6.50 o 
   1   1  11      273.83      287.40     11.08 o 
   3   1  11       96.58      105.38     10.43 o 
   5   1  11       10.13        7.27      8.06 o 
   7   1  11       57.47       52.06     14.89 o 
   9   1  11      100.83      161.72     35.25 o 
 -12   2  11       12.88       10.75     11.87 o 
 -10   2  11       15.56        7.66     13.09 o 
  -8   2  11      272.46      258.34     15.22 o 
  -6   2  11      397.33      374.59     24.00 o 
  -4   2  11       67.32       73.68     18.76 o 
  -2   2  11       33.61       21.17     10.00 o 
   0   2  11       58.12       65.26      6.68 o 
   2   2  11      934.47      919.59     15.27 o 
   4   2  11      167.15      181.48     13.41 o 
   6   2  11       23.27       13.71      9.99 o 
   8   2  11      179.59      161.53     30.82 o 
 -11   3  11       17.39       20.96     16.84 o 
  -9   3  11      135.43      109.97     15.18 o 
  -7   3  11      118.14      119.86     14.36 o 
  -5   3  11       56.45       50.73     11.06 o 
  -3   3  11      296.05      280.78     25.59 o 
  -1   3  11      276.46      279.71     13.96 o 
   1   3  11       15.43        9.70      6.80 o 
   3   3  11      294.57      309.03     10.33 o 
   5   3  11       33.73       23.77      6.95 o 
   7   3  11      113.04      105.68     16.31 o 
   9   3  11      192.35      289.51     38.63 o 
 -10   4  11        1.98        7.36     12.16 o 
  -8   4  11      214.97      199.54     19.15 o 
  -6   4  11        1.49       12.51     12.35 o 
  -4   4  11      115.28      175.63     19.24 o 
  -2   4  11       57.83       72.09      9.02 o 
   0   4  11      459.69      480.19     11.92 o 
   2   4  11     2571.33     2452.28     45.38 o 
   4   4  11      147.44      158.35      8.64 o 
   6   4  11       43.87       11.69     24.61 o 
   8   4  11       56.23       41.59     29.53 o 
 -11   5  11      104.53       74.89     17.84 o 
  -9   5  11       32.80       23.67     11.92 o 
  -7   5  11      159.59      209.68     23.90 o 
  -5   5  11        4.27       12.12     12.27 o 
  -3   5  11      709.99      670.63     18.60 o 
  -1   5  11       78.73      106.07     11.75 o 
   1   5  11      196.00      207.92     12.02 o 
   3   5  11      293.61      304.19     16.80 o 
   5   5  11      540.28      582.94     41.36 o 
   7   5  11      127.02      155.77     36.79 o 
 -10   6  11       27.86        8.20     12.76 o 
  -8   6  11       70.26       50.16     12.29 o 
  -6   6  11      307.59      352.29     27.62 o 
  -4   6  11      272.02      267.63     28.72 o 
  -2   6  11      170.87      213.69     13.82 o 
   0   6  11       51.74       59.73     12.79 o 
   2   6  11      316.34      261.75     23.95 o 
   4   6  11      744.09      827.13     27.59 o 
   6   6  11      273.88      341.31     44.17 o 
  -9   7  11       27.70       32.83     15.26 o 
  -7   7  11      195.74      219.16     22.98 o 
  -5   7  11      177.05      162.51     17.08 o 
  -3   7  11      101.92      117.31     17.67 o 
  -1   7  11       92.06      117.25     23.95 o 
   1   7  11      273.68      281.07     41.43 o 
   3   7  11      395.65      367.48     25.98 o 
   5   7  11      274.45      295.05     75.55 o 
   7   7  11      191.47      191.94     43.43 o 
  -8   8  11       76.09       63.62     14.60 o 
  -6   8  11      114.93       85.06     14.57 o 
  -4   8  11      252.20      210.74     22.01 o 
  -2   8  11      212.17      218.02     57.62 o 
   0   8  11      282.90      248.97     30.35 o 
   2   8  11        4.46        7.34     15.45 o 
   4   8  11      271.06      306.98     46.88 o 
   6   8  11      287.45      314.49     49.95 o 
  -7   9  11       24.81       20.22     10.16 o 
  -5   9  11       80.58      100.12     23.35 o 
  -3   9  11        7.15        3.53     13.20 o 
  -1   9  11      129.50      126.73     29.21 o 
   1   9  11      825.41      712.52     33.91 o 
   3   9  11      264.94      294.48     31.31 o 
  -4  10  11      175.22      176.65     29.36 o 
  -2  10  11      239.38      115.77     50.45 o 
   0  10  11      441.51      372.02     34.73 o 
   2  10  11       22.21       18.65     22.47 o 
 -10   0  12      178.56       92.16     37.53 o 
  -8   0  12       38.21       21.65     27.31 o 
  -6   0  12      210.63      109.51     30.88 o 
  -4   0  12     1081.56     1035.87     52.54 o 
  -2   0  12       69.28       86.42     22.31 o 
   0   0  12      126.81      165.96     14.59 o 
   2   0  12      110.70      183.18     30.04 o 
   4   0  12      613.18      601.22     29.08 o 
   6   0  12     1376.85     1276.73     40.44 o 
  -9   1  12        4.47       -4.08      9.01 o 
  -7   1  12      197.54      216.90     67.61 o 
  -5   1  12      345.93      330.20     65.40 o 
  -3   1  12     1025.76     1125.21     27.22 o 
  -1   1  12     2547.02     2393.27     44.85 o 
   1   1  12       80.58       92.26      8.36 o 
   3   1  12      186.85      192.09     16.15 o 
   5   1  12     1213.28     1209.31     28.00 o 
   7   1  12      164.72      161.30     14.24 o 
 -10   2  12      357.56      355.60     17.97 o 
  -8   2  12       62.21       41.71     15.90 o 
  -6   2  12      116.79      174.58     78.38 o 
  -4   2  12       29.57       44.74     18.03 o 
  -2   2  12        2.94       12.77      8.56 o 
   0   2  12      414.97      382.83      9.93 o 
   2   2  12      292.02      275.90      9.64 o 
   4   2  12      645.91      665.51     17.05 o 
   6   2  12      572.29      575.87     26.07 o 
  -9   3  12       68.78       58.40     12.58 o 
  -7   3  12       91.14       64.72     13.96 o 
  -5   3  12      189.28      151.39     20.32 o 
  -3   3  12        8.16       18.42      8.68 o 
  -1   3  12     1534.04     1442.80     27.02 o 
   1   3  12      124.63      136.65     12.57 o 
   3   3  12      732.93      711.17     22.91 o 
   5   3  12      135.19      160.74     10.86 o 
   7   3  12       37.47       54.88     49.95 o 
  -8   4  12       52.28       39.22     21.08 o 
  -6   4  12        8.11        7.28     13.59 o 
  -4   4  12        4.27       20.90     20.99 o 
  -2   4  12       24.16       22.64      7.85 o 
   0   4  12      154.13      147.73     16.18 o 
   2   4  12      140.70      163.66     31.30 o 
   4   4  12       34.64       25.59     17.94 o 
   6   4  12      236.32      259.49     66.07 o 
  -9   5  12        8.98       37.47     16.59 o 
  -7   5  12       72.27       65.40     27.16 o 
  -5   5  12      295.60      268.15     72.89 o 
  -3   5  12       52.58       44.05      8.76 o 
  -1   5  12       20.47       12.54     10.04 o 
   1   5  12       43.12       88.10     35.47 o 
   3   5  12      373.05      400.17     36.80 o 
   5   5  12        1.98       16.43     22.89 o 
  -8   6  12       33.31       12.62     12.86 o 
  -6   6  12       12.92        1.07     14.35 o 
  -4   6  12       52.02       36.01     13.52 o 
  -2   6  12       59.94       56.93      9.88 o 
   0   6  12       15.18      -11.58     17.31 o 
   2   6  12        9.10       18.82     15.12 o 
   4   6  12        3.72        4.61     18.57 o 
  -7   7  12      110.97       91.61     16.22 o 
  -5   7  12       82.97       59.10     17.22 o 
  -3   7  12       11.50       10.26     14.92 o 
  -1   7  12       38.12       64.87     25.00 o 
   1   7  12       47.26       18.09     28.97 o 
   3   7  12      266.84      292.60     46.14 o 
  -4   8  12        2.60       13.04     31.74 o 
  -2   8  12        7.90       -1.22     22.26 o 
   0   8  12        4.15       -1.87     18.18 o 
   2   8  12        0.94       14.82     25.88 o 
  -1   9  12       16.98       10.63     20.98 o 
  -7   1  13        1.31        7.60     18.17 o 
  -5   1  13       38.43       40.90     20.74 o 
  -3   1  13        2.60        4.50     11.54 o 
  -1   1  13       22.26        9.69      7.86 o 
   1   1  13       26.88       34.90      9.80 o 
   3   1  13      132.65       98.61     19.65 o 
  -6   2  13       60.25       41.46     22.67 o 
  -4   2  13       18.40        6.02     11.59 o 
  -2   2  13       29.17       35.22      9.49 o 
   0   2  13      135.17      117.67     11.39 o 
   2   2  13      261.45      285.21     36.90 o 
   4   2  13        9.43        6.85     10.77 o 
  -7   3  13       35.81       23.71     19.15 o 
  -5   3  13       48.39       26.10     19.91 o 
  -3   3  13       13.23       28.51     11.44 o 
  -1   3  13       24.52       40.26     12.99 o 
   1   3  13      122.23      112.18     13.58 o 
   3   3  13      333.47      318.55     36.67 o 
  -6   4  13       13.89       22.90     24.16 o 
  -4   4  13       85.97       45.64     29.38 o 
  -2   4  13       12.05       35.98     11.00 o 
   0   4  13       68.17       75.65     15.03 o 
   2   4  13      354.31      285.39     24.77 o 
  -5   5  13        1.22       13.77     15.38 o 
  -3   5  13      134.33      115.82     14.97 o 
  -1   5  13        2.50       44.43     47.37 o 
   1   5  13      161.22      245.92     52.66 o 
  -2   6  13       47.54       22.35     24.17 o 
   0   6  13      122.51       84.77     24.88 o 
                                                 
